# Supplementary material for: Waist, neck circumferences, waist-to-hip ratio: Which is the best cardiometabolic risk marker in women with severe obesity? The SOON cohort
Source: PLoS One. 2018 Nov 8;13(11):e0206617. doi: 10.1371/journal.pone.0206617 (PMC6224066; doi:10.1371/journal.pone.0206617)
Supplement: S1 Database — (XLS) [file pone.0206617.s001.xls]

## Sheet: Tour_de_cou
sexe	patient_id	Age	Taille	Poids	IMC	Tour_taille	Tour_hanche	Tour_cou	HTA	ATCD_CV	AVC_AIT	Infarctus	Coropath_Angor	AOMI	SAS_preHDS	Tabac	Alcool	Diabete	IAH_diag_3	Diag_SAS_3	TAS_total	TAD_total	FC_total	CT	Trigly	HDL_c	LDL_c	chol_total_HDL	Insuline_a_jeun	CRP	Glycemie_a_jeun_mol	ASAT	ALAT	PAL	GGT	HbA1c_mol	HbA1c
F	-112	45	167	126.4	45.3	137		41	Non	Non	Non	Non	Non	Non	Non	2	1	Oui	30	4	138	77	95	5.78	4.16	1.24	2.64	4.67	82.34	15	14.4	35	76	103	98	84	9.8
F	-111	24	166	127	46.1	130.5	142	36.5	Non	Non	Non	Non	Non	Non	Non	1	1	Non	2	1	125	68	83	4	0.99	1.21	2.33	3.3	35.02	19	4.5	12	13	87	13	33	5.2
F	-110	47	163	99.9	37.6	113.7	120	38	Non	Non	Non	Non	Non	Non	Oui	1	2	Non		4	112	70	84	5.03	1.46	1.34	3.03	3.75	28.62	3	5.3	71	143	74	57	40	5.8
F	-105	19	165	118.9	43.7	108.8	130	38.5	Non	Non	Non	Non	Non	Non	Non	3	1	Non	9.4	2	97	47	75	5.62	2.15	0.85	3.8	6.61		12	4.4	22	39	112	16	27.87	4.7
F	-104	42	178	135	42.6	135	140	45	Non	Non	Non	Non	Non	Non	Non	2	1	Non	5.7	2	119	71	77	5.01	1.33	1.11	3.28	4.51		3	5.3	17	34	71	40	38.8	5.7
F	-103	39	152	95	41.1	120	148	41	Non	Non	Non	Non	Non	Non	Non	1	2	Non	7.8	2	125	78	74	6.22	3.94	0.83	3.59	7.53		3	5	21	42	56	25	36.62	5.5
F	-101	54	156	115.9	47.6	121.6	137.1	38.1	Oui	Non	Non	Non	Non	Non	Non	3	1	Non		4	114	60	82	5.42	3.79	1.14	2.56	4.77	19	3	4.1	19	40	78	24	37.71	5.6
F	-100	43	167	108	38.7	109	132		Non	Non	Non	Non	Non	Non	Non	1	1	Non	6.2	2	129	81	78	4.8	1.38	1.19	3	4.04	17.5	5	4.6	14	30	76	9	34.43	5.3
F	-99	50	160	118	46.1	152	99		Non	Non	Non	Non	Non	Non	Non	1	1	Non	0.8	1	111	70	69	6.63	0.88	1.5	4.73	4.43	11.2	13	4.9	27	36	90	7	40.99	5.9
F	-96	57	163	108.3	40.8	109.1	140.2	36.7	Oui	Non	Non	Non	Non	Non	Non	2	2	Non	14.8	2	149	79	71	6.09	1.42	1.55	3.91	3.93	9.1	3	4.8	14	13	68	16	35.52	5.4
F	-94	32	171	120	41	122	132		Non	Non	Non	Non	Non	Non	Non	2	1	Non	27.6	3	114	61	71	3.3	0.73	0.72	2.25	4.57	17.9	16	5.5	33	84	56	41	37.71	5.6
F	-93	35	170	155	53.6	100.4	155.5	39.4	Non	Non	Non	Non	Non	Non	Non	1	2	Non	11	2	136	81	85	4.54	1.45	1.37	2.51	3.32	12.6	42	4.3	18	44	129	10	39.89	5.8
F	-90	42	175	146.1	47.7	122.7	155.1	38.1	Non	Non	Non	Non	Non	Non	Non	3	1	Non	9.4	2	160	59	75	5.39	2.02	1.52	2.95	3.54	4.4	15	3.6	20	51	70	27	37.71	5.6
F	-89	55	172	155	52.4	156	154	45.5	Non	Non	Non	Non	Non	Non	Oui	1	2	Non		4	133	76	63	6.19	1.23	1.5	4.14	4.14	7.9	6	4	9	21	76	27	37.71	5.6
F	-85	20	164	105	39	104.3	123	40.4	Non	Non	Non	Non	Non	Non	Non	3	1	Non	14.4	2	114	60	88	5.06	2.83	0.72	3.05	7	12.7	10	5.1	28	54	85	34	40.99	5.9
F	-84	34	160	120	46.9	130.4		42.5	Oui	Non	Non	Non	Non	Non	Oui	3	1	Oui	21	3	173	100	83	4.77	1.99	1.01	2.87	4.74	19.6	5	6.5	18	45	80	46	48.64	6.6
F	-83	49	150	91.4	40.6	110.1	112	40.4	Oui	Non	Non	Non	Non	Non	Non	2	1	Oui	16.9	3	139	82	85	5.57	1.73	1.26	3.52	4.41	19	10	9.4	45	92	76	41	57.38	7.4
F	-80	39	165	113.3	41.6	110	142	38	Non	Non	Non	Non	Non	Non	Non	3	2	Non	40.5	4	144	80	90	4.77	1.71	1.24	2.77	3.85	8.1	3	5.2	17	30	79	19	40.99	5.9
F	-78	33	163	112	42.2	118.9	133	42.4	Non	Non	Non	Non	Non	Non	Non	1	1	Oui	19.1	3	126	69	79	5.99	2.49	0.88	3.98	6.82	16.1	6	4.6	19	48	70	56	46.45	6.4
F	-76	58	158	92.8	37.2	120	117.3	37.1	Oui	Non	Non	Non	Non	Non	Non	1	1	Non	15	3	122	63	68	4.85	2.6	0.85	2.82	5.7	55.68	17	5.9	12	25	66	28	42.08	6
F	-75	58	158	98.5	39.5	123.5	119	39.9	Oui	Non	Non	Non	Non	Non	Oui	1	2	Oui		4	118	66	81	4.33	2.5	1.19	2.02	3.65	39.9	9	8.3	24	41	90	44	67.22	8.3
F	-74	29	158	114.8	46	135.2	132	40.4	Non	Non	Non	Non	Non	Non	Non	1	2	Non	11.8	2	133	79	81	4.28	1.64	1.03	2.51	4.15	17.25	23	4.8	14	26	74	19	36.62	5.5
F	-71	41	167	155.6	55.8	143	163	43.4	Non	Non	Non	Non	Non	Non	Non	2	1	Non	50	4	105	56	78	5.01	1.16	1.37	3.1	3.66	37.17	8	5.5	18	41	92	95	39.89	5.8
F	-68	39	163	138	51.9	133.4	146	43.4	Non	Non	Non	Non	Non	Non	Non	1	2	Oui	13.7	2	121	59	68	4.59	0.98	0.7	3.47	6.59	42.22	4	6.6	16	39	70	20	40.99	5.9
F	-67	57	171	130.3	44.6	126	170	48	Non	Non	Non	Non	Non	Non	Non	2	2	Oui	25.1	3	130	64	82	4.67	2.11	1.73	1.99	2.7	33.13	9	9.6	13	22	137	42	74.87	9
F	-66	35	160	117	45.7	116.5	120	40.4	Non	Non	Non	Non	Non	Non	Non	3	2	Non	93.3	4	143	81	83	4.46	2.03	0.75	2.79	5.97	52.21	25	4.9	14	30	94	35	38.8	5.7
F	-65	46	160	132.5	51.8	128.7	146	42	Non	Non	Non	Non	Non	Non	Non	3	1	Non	22	3	125	68	66	4.21	1.18	0.93	2.74	4.53	32.77	8	4.7	14	24	81	11	34.43	5.3
F	-61	56	172	126.6	42.8	145.5	132.5	42.8	Oui	Oui	Non	Non	Non	Oui	Oui	2	1	Oui		4	95	45	66	3.59	1.83	0.96	1.81	3.76	49.93	3	6.6	43	73	107	301	48.64	6.6
F	-58	47	160	96	37.5	111.1	134.9	33	Non	Non	Non	Non	Non	Non	Non	1	2	Non	2.7	1	119	65	68	4.72	0.53	1.29	3.21	3.66	10	3	4.8	20	13	77	3	35.52	5.4
F	-57	53	157	129.1	52.4	148.7	147	43.3	Oui	Oui	Oui	Non	Non	Non	Oui	1	2	Oui	30	4	106	40	84	3.2	2.19	1.08	1.11	2.95	50.41	16	13.4	10	24	60	48	67.22	8.3
F	-54	38	170	112.9	39.1	128.5		39	Non	Non	Non	Non	Non	Non	Non	2	1	Non	13.8	2	105	58	73	5.88	1.51	1.11	4.09	5.3	46.76	3	4	24	62	64	14	39.89	5.8
F	-53	45	159	119	47.1	116.3	144	35	Oui	Non	Non	Non	Non	Non	Oui	1	2	Non	20	3	149	94	69	5.57	0.66	1.7	3.57	3.27	28.88	7	3.7	20	23	100	18	35.52	5.4
F	-50	51	160	95	37.1	125.2	127	42.1	Non	Non	Non	Non	Non	Non	Non	1	2	Non	67.4	4	130	80	64	5.21	4.4	1.39	1.81	3.74	35.93	3	4.9	14	26	91	38	42.08	6
F	-49	54	157	95.3	38.7	114.2	125	37.4	Oui	Non	Non	Non	Non	Non	Oui	1	2	Non	42.8	4	117	59	77	6.32	1.82	1.68	3.83	3.77	51.72	5	5.9	32	47	71	31	45.36	6.3
F	-48	26	165	122.1	44.8	112.5		36.4	Non	Non	Non	Non	Non	Non	Non	3	1	Non	8.6	2	125	60	82	3.84	0.95	0.8	2.61	4.81	34.74	7	4.5	20	40	69	15	37.71	5.6
F	-47	37	162	137.8	52.5	149		42	Non	Non	Non	Non	Non	Non	Non	1	2	Non	22.5	3	144	83	66	6.14	1.07	1.55	4.11	3.97	29.53	18	4.3	11	22	128	87	34.43	5.3
F	-46	24	160	119.5	46.7	128.2		40	Non	Non	Non	Non	Non	Non	Non	1	2	Non	12.8	2	133	76	76	4.33	1.58	0.8	2.82	5.42	43.2	6	4.8	16	25	95	17	36.62	5.5
F	-45	52	161	96.9	37.4	114	118		Non	Non	Non	Non	Non	Non	Non	2	2	Oui	27.2	3	105	58	98	7.28	2.78	1.06	4.97	6.88	105	12	7.4	162	218	62	205	56.29	7.3
F	-44	38	161	122.8	47.4	142.5		40	Non	Non	Non	Non	Non	Non	Non	1	2	Oui	9.7	2	145	80	71	5.16	2.26	0.83	3.31	6.25	45.45	14	14	45	92	65	77	80.34	9.5
F	-42	33	155	113	47	125	138		Non	Non	Non	Non	Non	Non	Non	2	6	Non	19.4	3	105	65	76	6.09	2.06	0.93	4.24	6.56	87.34	14	5.4	9	21	90	49	46.45	6.4
F	-40	42	154	119.2	50.3	130.4		38.8	Non	Non	Non	Non	Non	Non	Oui	1	6	Oui	75.2	4	114	64	65	4.13	1.11	1.14	2.48	3.64	79.23	16	5.3	30	49	91	15	43.17	6.1
F	-39	60	158	98	39.3	113	130		Oui	Non	Non	Non	Non	Non	Non	2	2	Oui	9.2	2	114	63	84	4.15	1.97	1.06	2.2	3.93	54.38	3	9.1	46	59	73	94	81.43	9.6
F	-35	45	164	176	65.4	128	190	41.4	Non	Non	Non	Non	Non	Non	Non	1	1	Non	14.2	2	119	77	66	5.19	0.78	1.57	3.26	3.3	18.54	11	4.2	14	17	90	10	37.71	5.6
F	-34	30	160	112.5	43.9	117.4	135	41	Non	Non	Non	Non	Non	Non	Non	1	2	Non	12.2	2	120	69	71	5.47	1.67	1.06	3.65	5.17	43.32	9	4.1	23	41	69	52	36.62	5.5
F	-33	29	160	115	44.9	130.6	134	41	Non	Non	Non	Non	Non	Non	Non	1	2	Non	21.2	3	149	81	92	4.83	1.41	1.19	3	4.07	76.49	5	5	21	55	63	70	38.8	5.7
F	-32	40	160	102.5	40	123.7	119	38.5	Non	Non	Non	Non	Non	Non	Non	3	2	Non	7.1	2	125	70	68	6.71	0.85	1.52	4.81	4.41	22.04	3	4.1	11	19	61	14	36.62	5.5
F	-31	22	170	124.8	43.2	131.5	126	47	Non	Non	Non	Non	Non	Non	Non	1	1	Non	4.7	1	110	53	104	4.23	1.65	1.03	2.46	4.1	56.21	26	5.1	25	40	98	37	35.52	5.4
F	-30	40	158	137	54.9	125.6	135	43.5	Non	Non	Non	Non	Non	Non	Non	2	2	Non	11.4	2	126	79	96	4.7	1.51	0.8	3.21	5.87	18.96	19	4.5	15	22	65	18	40.99	5.9
F	-29	46	154	112.3	47.4	120.5	132	40.5	Non	Non	Non	Non	Non	Non	Oui	2	2	Oui	31	4	123	68	70	5.19	3.56	1.24	2.33	4.19	34.06	8	5.4	27	55	95	58	48.64	6.6
F	-27	31	165	120	44.1	126	124	40.9	Oui	Non	Non	Non	Non	Non	Non	3	2	Oui	20.4	3	142	75	78	5.29	2.34	1.63	2.61	3.25	35.02	9	4.4	13	25	86	64	43.17	6.1
F	-26	61	152	102	44.1	118.6	130	38.5	Oui	Non	Non	Non	Non	Non	Oui	3	2	Oui	21.6	3	122	71	90	8.39	3.29	1.47	5.43	5.7	40.92	9	6.3	25	38	85	49	47.55	6.5
F	-23	38	163	125	47	137.7		43.3	Oui	Non	Non	Non	Non	Non	Oui	1	2	Non	17.6	3	109	54	76	5.78	1.4	1.06	4.09	5.46	29.31	21	4.9	14	42	74	77	42.08	6
F	-20	54	174	128.7	42.5	119.3	137	39.3	Non	Oui	Oui	Non	Non	Non	Non	1	2	Oui	32.7	4	142	86	95	7.17	1.05	2.04	4.66	3.52	41.23	17	6.3	15	25	70	37	49.73	6.7
F	-15	37	170	120.7	41.8	111.5	122	39	Non	Non	Non	Non	Non	Non	Non	1	1	Non	1.2	1	124	65	81	5.78	1.27	1.88	3.34	3.07	21.02	26	4.4	14	21	77	20	33.34	5.2
F	-11	32	163	115.6	43.5	123.4	117	48.5	Non	Non	Non	Non	Non	Non	Non	3	2	Non	1.6	1	119	71	87	4.15	0.95	1.11	2.61	3.74	30.5	15	5.1	16	30	96	50	43.17	6.1
F	-10	19	167	125	44.8	125	126	42	Non	Non	Non	Non	Non	Non	Non	1	2	Oui	4.6	1	142	65	105	4.31	1.85	0.88	2.59	4.91	90.59	7	8	17	47	85	42	55.2	7.2
F	-9	44	168	116	41.1	112.5	134	39	Non	Non	Non	Non	Non	Non	Non	2	2	Non	14.1	2	122	77	72	4.77	2.02	1.14	2.72	4.21	19.81	3	4.6	18	43	65	26	39.89	5.8
F	-8	42	165	111.8	41.1	117.3		38.6	Non	Non	Non	Non	Non	Non	Non	1	1	Non	5.4	2	142	77	77	5.52	3.27	1.21	2.82	4.55	86.05	20	4.6	8	11	95	20	30.06	4.9
F	-7	53	161	100	38.6	113	125	36.5	Oui	Non	Non	Non	Non	Non	Non	1	2	Oui	8.1	2	122	77	73	4.39	2.51	1.16	2.09	3.78	41.79	13	10.6	33	60	69	100	69.41	8.5
F	-5	35	182	190.6	57.5	160.5		42	Oui	Non	Non	Non	Non	Non	Non	1	1	Non	31.5	4	135	80	88	5.13	2.46	1.14	2.87	4.52	49.16	15	4.9	14	21	95	26	32.24	5.1
F	-1	34	166	129.7	47.1	140	143	42	Oui	Non	Non	Non	Non	Non	Non	1	1	Non		5	138	79	75	3.84	0.64	1.06	2.51	3.63	36.97	3	5.3	20	20	83	16	45.36	6.3
F	2	25	162	103.5	39.4	106.8	131	37.4	Non	Non	Non	Non	Non	Non	Non			Non		5
F	3	54	175	155.8	50.9	117.1	153	40.8	Non	Non	Non	Non	Non	Non	Oui	1	2	Non	41	4	138	67	74	5.03	1.72	1.32	2.95	3.82	9.6	11	4.8	26	45	73	46	40.99	5.9
F	4	39	150	87	38.7	117	115	38.5	Non	Non	Non	Non	Non	Non	Non	1	2	Non	13.4	2	120	74	71	4.7	2.25	0.96	2.72	4.92	14	12	5	20	35	55	17	31.15	5
F	5	29	166	111.5	40.5	116	134	39	Non	Non	Non	Non	Non	Non	Non	1	2	Oui	47.7	4				6.01	1.67	0.98	4.27	6.13	18.2	5	7.4	17	41	78	33	46.45	6.4
F	6	47	165	142	52.2	122.5	151	40.5	Non	Non	Non	Non	Non	Non	Non	2	6	Non	36.5	4	130	76	80	7.22	2.19	1.39	4.84	5.19	11.8	6	5.3	17	44	86	77	39.89	5.8
F	8	28	160	130.5	51	130	137.4	36.4	Non	Non	Non	Non	Non	Non	Non	1	2	Non	25.8	3	121	54	88	5.68	2.64	1.01	3.47	5.64	21.1	14	6	145	111	85	132	40.99	5.9
F	9	40	165	133.9	49.2	132	140.4	30.5	Non	Non	Non	Non	Non	Non	Oui			Non		4
F	11	57	156	110.4	45.4	124.5	130.5	37.2	Oui	Non	Non	Non	Non	Non	Non	2	2	Oui	11.1	2	105	64	80	3.64	1.72	1.21	1.66	3	15.4	5	5.5	32	64	78	38	46.45	6.4
F	14	60	172	118.9	40.2	115.6	141	43	Oui	Non	Non	Non	Non	Non	Non	1	1	Non	8.1	2	134	59	83	6.27	4.23	1.24	3.1	5.06	3.9	3	4.1	20	30	73	82	34.43	5.3
F	15	38	173	142.2	47.5	134	141	44	Non	Non	Non	Non	Non	Non	Non	1	1	Non	72.8	4	117	73	82	4.95	1.02	1.57	2.92	3.15	19.1	33	4.6	12	18	95	25	39.89	5.8
F	17	37	179	121	37.8	118	129	39.8	Non	Non	Non	Non	Non	Non	Oui	3	2	Non	18.1	3	124	65	67	2.94	0.76	1.19	1.42	2.48	9.7	7	4.5	8	29	76	32	37.71	5.6
F	18	53	157	107.8	43.7	122	130.3	36	Non	Non	Non	Non	Non	Non	Non	1	1	Non	16	3	115	73	67	5.11	1.56	1.11	3.28	4.61	7.7	7	6.2	27	40	71	10	43.17	6.1
F	19	35	165	128	47	126	146	40.2	Non	Non	Non	Non	Non	Non	Non	3	1	Non		5
F	20	39	169	105.1	36.8	120	117	40.5	Non	Non	Non	Non	Non	Non	Non	1	2	Oui	5.9	2	124	83	75	4.85	1.37	1.01	3.23	4.82	16	5	8	29	53	109	27	60.66	7.7
F	22	32	156	112	46	115	149.4	35.6	Non	Non	Non	Non	Non	Non	Non	1	2	Oui	4.4	1	113	71	98		0.74		2.9					17	17		21	65.03	8.1
F	24	55	162	135	51.4	134	149		Non	Non	Non	Non	Non	Non	Non	1	1	Non	49.1	4	134	83	75	6.06	0.92	1.75	3.91	3.46	10.3	17	4.6	13	18	93	17	33.34	5.2
F	25	57	158	100	40.1	114.3	128	36	Non	Non	Non	Non	Non	Non	Non	2	1	Non	41	4				4.75	0.99	1.24	3.05	3.83	8.8	11	4.4	21	39	169	42	39.89	5.8
F	27	21	160	123	48	107	104		Non	Non	Non	Non	Non	Non	Non	1	2	Non	18	3	130	63	82	5.37	1.58	1.21	3.44	4.43	8.3	4	4.7	22	40	61	31	35.52	5.4
F	29	41	165	137	50.3	132	172		Non	Non	Non	Non	Non	Non	Non	3	2	Non	3.7	1	118	118	79	4.1	0.98	1.19	2.48	3.46	12.8	7	4.1	11	18	67	26	33.34	5.2
F	31	41	160	105	41	121	129.5	39	Oui	Non	Non	Non	Non	Non	Oui	1	2	Non	22	3	122	122	66	4.1	2.27	0.98	2.09	4.18	14.1	9	4.6	16	32	75	44	36.62	5.5
F	32	56	167	107.4	38.5	113	128.6	35	Non	Non	Non	Non	Non	Non	Non	1	2	Oui	11.9	2	147	82	59	4.67	1.74	1.11	2.77	4.21	5.8	10	5.7	31	19	64	39	44.27	6.2
F	33	46	160	126	49.2	137	147		Non	Non	Non	Non	Non	Non	Non	3	1	Oui	59.2	4	113	73	75	4.28	0.97	1.19	2.66	3.61	7.2	20	6.3	22	26	68	22	45.36	6.3
F	35	24	160	114	44.5	132	141		Non	Non	Non	Non	Non	Non	Non	1	2	Non	38	4	123	65	74	4.54	0.73	1.45	2.77	3.14	10.6	7	4.5	17	24	62	10	36.62	5.5
F	36	29	168	148	52.4	133	160		Non	Non	Non	Non	Non	Non	Non	1	1	Non	25.1	3	141	80	65	3.92	0.95	1.01	2.48	3.9	25.2	4	5.3	11	27	57	27	33.34	5.2
F	37	55	150	125	55.6	122.1	146.2	38.4	Oui	Non	Non	Non	Non	Non	Non	1	2	Oui		5	128	69	67	4	1.75	1.01	2.2	3.97	8.7	3	6.5	21	22	73	21	46.45	6.4
F	38	63	155	125.8	52.4	131	144	40.5	Oui	Non	Non	Non	Non	Non	Oui	1	2	Non		4	148	79	68	5.21	2.22	1.45	2.77	3.61	8	6	4.6	26	26	90	72	26.78	4.6
F	39	45	168	116	41.1	122.7	128.8	40.2	Non	Non	Non	Non	Non	Non	Non	3	1	Non		4	136	91	79	5.7	1.84	1.45	3.41	3.95	5.4	8	5.5	34	51	68	40	39.89	5.8
F	40	35	162	119.7	45.6	119.5	137	38.5	Non	Non	Non	Non	Non	Non	Non	1	1	Non	5.1	2	124	82	73	4.98	1.82	0.96	3.21	5.22	10	3	5.3	22	33	53	32	36.62	5.5
F	41	44	166	115.1	41.8	121.8	126.3	40	Oui	Non	Non	Non	Non	Non	Non	1	1	Non	14.6	2	116	71	67	4.57	1.31	0.98	3	4.66	11.2	22	4.7	16	24	73	21	37.71	5.6
F	43	23	168	154	54.6				Non	Non	Non	Non	Non	Non	Non	1	1	Non	75.4	4	120	70		4.03	2.14	0.9	2.15	4.46	30.8	17	5	18	41	57	36	35.52	5.4
F	44	56	164	113	42	118	137		Non	Non	Non	Non	Non	Non	Non	3	1	Non	15.6	3	144	106	95	8.33	2.05	1.32	6.1	6.33	7.2	9	5.6	12	22	91	4	36.62	5.5
F	45	51	165	108	39.7	112	126		Oui	Non	Non	Non	Non	Non	Non	1	2	Non	30	4	122	51	71	4.03	1.13	1.32	2.2	3.06	7.8	16	5.8	12	25	85	13	34.43	5.3
F	48	50	160	110.8	43.3	123.9	125.3	43.5	Non	Non	Non	Non	Non	Non	Non	3	2	Non	19.2	3	136	72	103	8.62	4.27	0.96	5.72	9.03	20	5	5.7	55	91	132	277	46.45	6.4
F	49	47	155	105	43.7	126	136		Non	Non	Non	Non	Non	Non	Non	3	2	Oui	10.1	2	116	69	84	4.7	3.9	0.72	2.2	6.5	26.1	8	6.8	39	52	124	62	53.01	7
F	51	41	183	143	42.7	139	144	39.4	Non	Non	Non	Non	Non	Non	Non	3	2	Non	7	2	133	72	85	5.75	1.82	0.9	4.03	6.37	13	8	5.6	21	40	72	14	39.89	5.8
F	52	24	150	107.5	47.8	108.5	126	41.6	Non	Non	Non	Non	Non	Non	Non	1	2	Oui	100	4	152	78	91	4.36	1.65	1.14	2.48	3.84	22.1	27	9.6	14	16	74	28	65.03	8.1
F	53	55	155	114.2	47.5	129	139	41	Oui	Non	Non	Non	Non	Non	Oui	1	1	Oui		4	135	72	54	4.08	1.66	1.47	1.86	2.77	14.1	6	5.4	34	64	77	44	45.36	6.3
F	54	31	169	134	46.9	129	150	37.2	Non	Non	Non	Non	Non	Non	Non	2	1	Oui	7.7	2	116	72	75	4.46	1.68	1.06	2.64	4.22	12.3	9	4.8	10	24	75	23	35.52	5.4
F	55	23	160	128.7	50.3	124	143	38	Non	Non	Non	Non	Non	Non	Non	1	2	Non	2.8	1	112	62	96	4.15	1.57	1.03	2.41	4.03	15.8	21	4.7	23	46	112	40	35.52	5.4
F	56	55	163	113	42.5	131	122	44	Oui	Non	Non	Non	Non	Non	Non	2	1	Oui	15.4	3				3.46	1.81	1.26	1.37	2.74	20.1	5	5.6	42	43	120	112	43.17	6.1
F	57	39	164	140	52.1	132	163	38.5	Non	Non	Non	Non	Non	Non	Non	1	2	Non	4.9	1	123	76	84	3.97	1.36	1.08	2.28	3.67	13	21	5.2	11	20	77	24	40.99	5.9
F	58	30	160	104	40.6	135	122.5	35.5	Non	Non	Non	Non	Non	Non	Non	1	2	Non	2.7	1	109	65	64	4.54	1.18	0.98	3.03	4.63	9.4	14	5.2	11	16	77	9	36.62	5.5
F	59	27	167	114	40.9	104	126.7	48	Non	Non	Non	Non	Non	Non	Non	3	2	Non	3.7	1	122	57	81	3.35	0.57	1.08	2.02	3.1	20.5	22	4.7	20	31	51	42	37.71	5.6
F	60	38	167	111	39.8	120	124	41	Oui	Non	Non	Non	Non	Non	Non	1	1	Oui	17.2	3	114	71	80	5.34	1.64	1.11	3.49	4.81	9.5	6	5.2	19	34	119	49	42.08	6
F	61	51	157	105.2	42.7	117.8	123.8	39.5	Non	Non	Non	Non	Non	Non	Non	1	1	Non	52.6	4	125	76	90	3.95	1.81	1.16	1.97	3.4	20.3	6	5.3	20	26	84	39	45.36	6.3
F	62	54	150	139.7	62.1	141	165	47	Oui	Non	Non	Non	Non	Non	Non	1	2	Oui	45.1	4				4.75	3.02	1.08	2.3	4.38	27.6	26	7.4	37	42	101	139	50.82	6.8
F	65	33	166	127.6	46.3	129	141	41	Non	Non	Non	Non	Non	Non	Non	1	2	Non	18.2	3				4.88	1.5	1.75	2.43	2.78	18.7	41	4.4	19	24	107	44	28.96	4.8
F	67	42	150	86.2	38.3	113.5	124	36	Non	Non	Non	Non	Non	Non	Non	1	1	Non	2.5	1	155	86	82	6.73	1.7	1.37	4.6	4.93	5.7	8	4.3	15	27	75	22	32.24	5.1
F	69	47	167	100	35.9				Non	Non	Non	Non	Non	Non	Non	1	2	Oui	11.2	2	148	65	97	4.93	4.14	0.96	2.09	5.16	12.8	7	7.1	25	42	84	64	48.64	6.6
F	70	38	164	101	37.6	108	122.5	38	Non	Non	Non	Non	Non	Non	Non	1	1	Oui	7.3	2	113	65	80	4.59	1.4	1.06	2.9	4.34	12.4	9	7.3	16	30	99	46	40.99	5.9
F	71	65	162	125	47.6	123	145	40	Oui	Non	Non	Non	Non	Non	Oui	4	6	Non	30	4	125	66	65	5.99	1.63	1.16	4.09	5.16	11	8	4.8	14	21	75	36	46.45	6.4
F	72	32	166	125	45.4	127	157		Non	Non	Non	Non	Non	Non	Non	3	1	Non	12.6	2	117	61	79	6.53	2.88	0.8	4.42	8.16	19.2	16	6	10	30	103	45	44.27	6.2
F	73	38	157	115	46.7	99.7	135.5	36.2	Non	Non	Non	Non	Non	Non	Non	1	2	Non	5.2	2	118	47	88	3.56	0.7	1.39	1.86	2.56	3.9	6	4.7	17	25	60	5	28.96	4.8
F	74	25	166	147	53.3	121.5	150	39.5	Non	Non	Non	Non	Non	Non	Non	2	2	Non	14.8	2	143	79	75	3.97	0.92	1.08	2.48	3.67	9.4	16	4.8	10	25	110	10	35.52	5.4
F	75	42	160	132	51.6	133.5	150	38.4	Oui	Non	Non	Non	Non	Non	Non	1	2	Oui	8.5	2	136	70	65	5.39	1.45	1.32	3.41	4.1	19.4	3	9.2	17	31	56	55	53.01	7
F	76	42	156	122.5	50.3	129	145.5	43.5	Non	Non	Non	Non	Non	Non	Non	1	1	Non	130.8	4	135	75	107	4.7	2.52	1.11	2.43	4.23	24.6	20	6.1	9	19	60	15	42.08	6
F	77	44	166	116.6	42.3	128.4	130.4	43.2	Non	Non	Non	Non	Non	Non	Non	3	1	Non	7.7	2	128	68	89	6.12	1.8	0.98	4.32	6.24	21.8	7	4.7	18	39	70	41	35.52	5.4
F	78	38	163	128.3	48.3	148	131.2	40.8	Oui	Non	Non	Non	Non	Non	Non	1	2	Non	13.6	2	112	60	86	4.08	2.14	0.65	2.46	6.32	14.3	5	5.4	23	25	44	11	35.52	5.4
F	79	43	170	139	48.1	141.7	137.9	39	Oui	Non	Non	Non	Non	Non	Oui	1	2	Non	30	4	114	55	89	4.62	0.83	1.26	2.97	3.65	8.3	8	6	31	37	92	16	35.52	5.4
F	80	46	151	89	39	104	124	37	Non	Non	Non	Non	Non	Non	Non			Non		5
F	81	39	158	106	42.5	111.5	136	36	Non	Non	Non	Non	Non	Non	Oui	1	1	Non	8.7	2	115	71	82	6.35	1.14	1.81	4.03	3.51	23.4	55	4.3	7	18	93	6	32.24	5.1
F	82	35	166	113.5	41.2	111	136	36.5	Non	Non	Non	Non	Non	Non	Non	2	1	Non	6.8	2	119	58	84	4.44	0.59	1.08	3.1	4.1	12.8	28	5	26	52	120	46	37.71	5.6
F	83	38	167	118	42.3	128	155		Non	Non	Non	Non	Non	Non	Non	1	2	Oui	11.1	2	130	87		4.52	1.51	1.32	2.51	3.43	421	13	12.4	31	32	70	35	66.13	8.2
F	84	27	170	135.7	47	118	145.5	36	Non	Non	Non	Non	Non	Non	Non	1	2	Non	18.9	3	140	91	73	5.01	1.02	1.01	3.54	4.97	12.2	12	4.5	14	19	95	8	28.96	4.8
F	85	33	160	123	48	130.4	143.5	41.5	Non	Non	Non	Non	Non	Non	Non	1	1	Non	21.2	3	106	59	91	2.21	1.83	1.63	3.26	3.51	16.5	6	4.5	14	19	86	15	33.34	5.2
F	86	25	155	105	43.7	105	129	37.4	Non	Non	Non	Non	Non	Non	Non	3	1	Non	4.2	1	113	58	72	4.59	0.96	1.37	2.79	3.36	19.3	11	5.2	20	39	51	31	38.8	5.7
F	87	32	155	132.2	55	126	148	41.5	Non	Non	Non	Non	Non	Non	Non	1	2	Non	13.3	2	133	78	92	4.46	1.18	1.01	2.92	4.44	17.6	43	5.4	43	43	64	43	38.8	5.7
F	88	37	169	111.6	39.1	123	134	38.5	Non	Non	Non	Non	Non	Non	Non	2	1	Non	8.2	2	135	82	73	4.52	0.85	1.14	3	3.98	7.5	7	5	14	23	51	13	36.62	5.5
F	89	47	163	99.6	37.5	123.5	114	38	Non	Non	Non	Non	Non	Non	Non	3	2	Non	30.6	4	124	68	85	4.57	1.36	1.06	2.9	4.32	11.5	5	4.5	15	22	99	26	43.17	6.1
F	90	58	156	102	41.9	110	118	38	Non	Non	Non	Non	Non	Non	Non	1	2	Non	0.9	1	125	66	81	4.77	1.14	1.65	2.61	2.89	13.5	4	5.3	21	36	83	14	40.99	5.9
F	91	51	163	117.4	44.2	112	127		Non	Non	Non	Non	Non	Non	Oui	1	2	Non	5.4	2	115	64	62	4.62	0.79	1.96	2.3	2.36	5.3	5	4.9	18	24	64	23	35.52	5.4
F	92	57	170	125	43.3	126	120.5	44	Oui	Non	Non	Non	Non	Non	Oui	3	2	Oui		4	132	82	82	6.89	3.35	1.29	4.09	5.34	36	24	9.8	58	91	81	238	57.38	7.4
F	93	63	148	97	44.3	124.1	133	39	Oui	Non	Non	Non	Non	Non	Oui	1	2	Non	18	3	132	76	95	4.33	0.88	1.65	2.28	2.63	15.1	12	6	14	24	100	20	43.17	6.1
F	94	55	183	130.8	39.1	137	136	44	Oui	Non	Non	Non	Non	Non	Oui	1	2	Oui		4	151	69	83	5.44	3.67	1.26	2.51	4.31	16.9	3	12	37	77	106	86	70.5	8.6
F	95	47	152	138.3	59.9	128.5	152	45.5	Non	Non	Non	Non	Non	Non	Oui	3	1	Non	10.9	2	128	75	75	4.95	1.28	1.32	3.05	3.77	13.5	11	4.9	14	14	75	26
F	96	33	160	155.9	60.9	139	154	43	Oui	Non	Non	Non	Non	Non	Non	1	2	Non	7.3	2	116	63	97	3.69	1.09	1.08	2.12	3.41	26.8	31	6.1	19	50	90	46	40.99	5.9
F	97	24	181	123	37.5	108	127.7	40.3	Non	Non	Non	Non	Non	Non	Non	3	1	Non	0.5	1	119	67	75	5.83	1.29	0.85	4.4	6.85	15.7	9	5	11	19	61	11	34.43	5.3
F	99	50	170	149	51.6	128	146	42	Non	Non	Non	Non	Non	Non	Oui	2	2	Non	23	3	143	66	87	4.88	0.96	2.12	2.33	2.31	20.7	5	6.1	19	42	79	54	38.8	5.7
F	100	47	172	118	39.9	130	119	38.7	Non	Non	Non	Non	Non	Non	Non	2	2	Oui	3.4	1	134	82		4.44	2.05	1.24	2.28	3.58	16.8	8	9.8	26	40	71	57	53.01	7
F	101	48	166	121	43.9	119	133	40.1	Oui	Non	Non	Non	Non	Non	Non	2	1	Non	13	2	145	85	81	4.72	1.16	2.04	2.15	2.32	10	20	4.3	11	19	85	30	35.52	5.4
F	102	35	158	112	44.9	115	131	43.5	Non	Non	Non	Non	Non	Non	Non	3	1	Non	10.5	2	125	70	78	4.05	2.24	0.96	2.07	4.24	15.7	3	5.2	16	40	81	19	35.52	5.4
F	103	38	158	118	47.3	109.5	143.5	39.5	Non	Oui	Oui	Non	Non	Non	Non	3	1	Non	18.7	3	122	75	74	4.72	1.37	1.39	2.72	3.39	17.4	16	4.3	21	41	105	52	42.08	6
F	104	25	158	99	39.7	109	110	38	Non	Non	Non	Non	Non	Non	Non	3	0	Oui	6.1	2	108	55	76	4.08	1.73	0.85	2.43	4.79	30.6	15	5.8	33	44	138	63	38.8	5.7
F	105	54	157	116	47.1	125.5	127	38	Oui	Non	Non	Non	Non	Non	Non	3	1	Oui	25.1	3	130	65	73	4.46	1.45	1.16	2.64	3.84	10.5	11	13.8	25	71	68	18	82.52	9.7
F	106	23	171	175	59.8	150.5	149.5	40	Non	Non	Non	Non	Non	Non	Non	3	2	Non	6.8	2	141	73	98	4.85	2.32	0.77	3.03	6.27	23.9	27	6.5	12	27	134	29	34.43	5.3
F	107	29	167	112.5	40.3	130.5	137.5	38.5	Non	Non	Non	Non	Non	Non	Non	3	2	Non	8.3	2	120	81	81	4.08	0.64	0.93	2.87	4.39	14	14	5.3	14	25	74	46	34.43	5.3
F	108	32	167	124	44.5	124	146	38.5	Non	Non	Non	Non	Non	Non	Non	2	2	Non	6.4	2	120	68	125	5.03	1.11	1.32	3.21	3.82	12.6	5	5.5	23	45	60	21	34.43	5.3
F	109	50	163	120	45.2	126	134	40.7	Non	Non	Non	Non	Non	Non	Non	3	1	Non	10.5	2	109	57	77	7.02	4.09	1.19	3.98	5.91	28.9	7	7.3	23	37	127	62	36.62	5.5
F	110	44	160	108	42.2	123	123	41	Oui	Non	Non	Non	Non	Non	Non	1	2	Non	14.8	2	121	68	74	4.23	0.77	1.32	2.56	3.22	14.4	19	5.4	16	32	63	17	34.43	5.3
F	111	26	160	136.5	53.3	139.7	141.5	44.5	Non	Non	Non	Non	Non	Non	Non	1	2	Non		5
F	113	65	160	128	50	124	142		Non	Non	Non	Non	Non	Non	Oui	1	2	Oui		4	142	77	97	4.03	1.13	1.32	2.2	3.06	8.6	17	8.7	25	43	92	122	60.66	7.7
F	114	40	149	93.3	42	123	122.5	37	Oui	Non	Non	Non	Non	Non	Non	1	2	Non	10.6	2	115	66	77	5.21	1.51	1.26	3.26	4.12	14.2	6	5.2	21	42	117	62	34	5.3
F	115	60	156	98	40.3	117	124	37.5	Non	Non	Non	Non	Non	Non	Non	1	1	Oui	6.5	2	115	68	80	4.62	1.1	1.73	2.41	2.67	13.5	14	8.7	11	22	121	14	53.01	7
F	117	58	165	114	41.9	119.5	137	36.5	Non	Non	Non	Non	Non	Non	Oui	1	2	Non	27.2	3	122	124	115	5.32	1.03	2.01	2.84	2.64	10.6	3	5.5	17	29	103	9	34.43	5.3
F	118	31	165	131.6	48.3	113.5	142	39	Non	Non	Non	Non	Non	Non	Non	1	1	Non	8.3	2	140	90	86	4.08	1.56	1.21	2.15	3.36	23.9	53	4.7	31	39	141	39	37.71	5.6
F	119	42	165	121.5	44.6	122	139	40.3	Non	Non	Non	Non	Non	Non	Non	3	1	Non	64.5	4	122	71	62	4.77	2.05	0.93	2.92	5.14	22.6	11	5.3	15	15	55	10	39.89	5.8
F	120	36	160	118.6	46.3	122	143	37	Non	Non	Non	Non	Non	Non	Oui	2	2	Non	105	4	123	78	75	6.19	1.72	1.86	3.55	3.26	12.9	10		19	16	44	33	42.08	6
F	121	48	155	129.5	53.9	130.5	149	48	Oui	Non	Non	Non	Non	Non	Oui	1	1	Oui	100	4	116	62	72	5.06	1.7	0.98	3.31	5.16	31.8	20	10.6	75	68	88	89	68.31	8.4
F	123	28	164	126	46.8	135.5	145.5	40.2	Non	Non	Non	Non	Non	Non	Non	1	1	Non	2.5	1	114	63	76	5.83	3.11	0.98	3.44	5.95	26.3	16	4.9	16	45	77	168	32.24	5.1
F	124	39	160	117.5	45.9	124.5	124	42	Non	Non	Non	Non	Non	Non	Non	1	2	Non	21.3	3	122	93	59	5.42	1.21	1.34	3.54	4.04	36.2	8	4.7	23	45	69	22	36.62	5.5
F	125	41	159	101.8	40.3	106	126	37.5	Non	Non	Non	Non	Non	Non	Non	3	2	Non	9.5	2	135	91	83	4.44	1.33	1.14	2.69	3.91	8.4	3	4.7	25	41	74	31	32.24	5.1
F	127	44	160	132	51.6	136	130	40.3	Oui	Non	Non	Non	Non	Non	Non	3	2	Oui	4.9	1	138	84	97	5.65	2.44	0.93	3.62	6.08	27.2	17	8.5	19	51	77	25	68	8.4
F	128	40	174	117	38.6	123	128	41	Non	Non	Non	Non	Non	Non	Non	1	1	Non	7.4	2	145	87	74	5.96	1.76	1.42	3.75	4.2	9.1	5	5.1	23	41	109	88	38	5.6
F	129	25	167	130.2	46.7	115	138.5	38	Non	Non	Non	Non	Non	Non	Non	3	1	Non	15	3	151	68	99	4	1.06	0.85	2.66	4.7	8.8	10	4.7	12	26	96	19	31	5
F	130	22	155	115	47.9	125	136	38	Oui	Non	Non	Non	Non	Non	Non	1	2	Oui	2.9	1	127	61	85	4.1	1.48	0.88	2.56	4.68	18.3	18	7.7	16	33	77	110	51.92	6.9
F	132	37	165	130	47.8	116	143.5	38	Non	Oui	Oui	Non	Non	Non	Non	1	2	Non	7.8	2	124	60	83	5.75	1.88	1.39	3.52	4.13	13	30	5.8	18	30	81	73	39	5.7
F	133	0	163	101	38	115	118	39.5	Non	Non	Non	Non	Non	Non	Non	1	2	Oui	23.8	3	118	74	92	6.04	6.11	1.42	1.84	4.26	40.1	18	11.7	23	39	67	63	59.57	7.6
F	134	0	168	132	46.8	128	140	43.5	Oui	Non	Non	Non	Non	Non	Non	1	2	Non	30.9	4	121	58	85	4.93	2.17	1.19	2.77	4.15	27.6	29	4.8	26	41	94	36	36.62	5.5
F	135	55	160	108	42.2	104.5	137	36.5	Non	Non	Non	Non	Non	Non	Non	1	1	Non	12.5	2	127	76	59	6.89	1.64	1.16	4.99	5.93	11.1	6	5.8	24	51	73	23	39	5.7
F	137	34	157	109	44.2	115	130	39	Non	Non	Non	Non	Non	Non	Non	3	2	Non	1.5	1	104	62	74	4	1.4	1.14	2.22	3.52	5.6	23	4.5	19	27	98	11	36	5.4
F	139	55	153	110.7	47.3	124	131	41	Oui	Non	Non	Non	Non	Non	Non	2	2	Non	79.6	4	145	66	68	5.29	0.84	1.96	2.94	2.7	5.5	9	5.9	17	24	60	19	43	6.1
F	142	47	165	138.8	51	134.5	144.4	48.5	Oui	Non	Non	Non	Non	Non	Oui	1	2	Non		4	144	63	86	4.03	2.19	1.24	1.78	3.25	14.1	14	5.4	23	31	61	55	38	5.6
F	143	36	159	103	40.7	116	136	39	Non	Non	Non	Non	Non	Non	Non	1	1	Non	6.8	2	127	69	78	5.24	1.56	1.24	3.28	4.23	7.5	14	5	14	26	70	19	30	4.9
F	144	31	157	146.5	59.4	132.5	148	41	Non	Non	Non	Non	Non	Non	Non	3	2	Non	94.4	4	129	63	91	4.75	0.85	1.08	3.28	4.38	22.6	19	5.3	15	33	59	38	44	6.2
F	146	33	167	156	55.9	165	159	40.5	Non	Non	Non	Non	Non	Non	Non	3	1	Non	10.4	2	116	68	87	3.9	1.4	0.93	2.33	4.19	20	7	5	17	27	93	37	34.43	5.3
F	147	35	166	106	38.5	112	133	37.5	Non	Non	Non	Non	Non	Non	Non	1	1	Non	5	2	122	77	80	5.57	1.9	1.16	3.54	4.8	5.3	18	4.7	16	29	84	42	27	4.6
F	148	29	170	126	43.6	123	141	40	Non	Non	Non	Non	Non	Non	Non	3	2	Non	28.7	3	110	58	73	5.44	1.9	0.75	3.83	7.28	6	16	6.2	20	22	94	28	39	5.7
F	149	56	160	103	40.2	127	118	42	Oui	Non	Non	Non	Non	Non	Oui	1	1	Oui	30	4	119	57	79	5.39	2.53	1.01	3.23	5.36	31	15	15.2	48	65	83	58	85	9.9
F	150	45	165	169	62.1	130	170	44.3	Oui	Non	Non	Non	Non	Non	Oui	1	1	Non		4	154	75	72	4.1	1.07	1.19	2.43	3.46	17.5	12	5.8	13	25	82	26	37	5.5
F	152	52	144	128	61.7	128	146	41	Non	Non	Non	Non	Non	Non	Non	3	1	Non	25.6	3	111	55	78	6.68	2.08	1.26	4.47	5.29	16.5	14	5.5	17	21	76	37	37	5.5
F	153	27	170	125	43.3	129	134	39.9	Oui	Non	Non	Non	Non	Non	Non	1	2	Non	7.1	2	125	76	91	5.19	3.31	1.29	2.38	4.02	41.1	5	5.7	30	63	95	21	31	5
F	154	57	154	136	57.3	122	150	39.5	Non	Non	Non	Non	Non	Non	Oui	1	1	Non		4	142	77	65	3.56	1.58	0.88	1.97	4.06	18.6	28	5.7	15	24	90	33	38	5.6
F	156	54	182	125	37.7	129.5	120.5	38.5	Non	Non	Non	Non	Non	Non	Non	2	2	Non	13.1	2	125	79	59	3.97	1.48	1.03	2.28	3.85	12.7	9	4.8	12	25	91	16	47	6.4
F	157	43	159	100.9	39.9	114	123	37	Non	Non	Non	Non	Non	Non	Non	1	2	Non	15.4	3	108	78	79	5.65	1.15	1.29	3.85	4.38	11.2	4	4.6	13	21	59	16	39	5.7
F	158	39	150	90	40	118	119	39	Oui	Non	Non	Non	Non	Non	Non	4	6	Oui	8.5	2	130	70		2.86	0.95	1.06	1.37	2.71	16	3	18.2	33	45	92	65	103	11.6
F	160	43	152	98	42.4	140	117	45	Oui	Non	Non	Non	Non	Non	Non	3	6	Oui	8.7	2	127	66	86	4.85	2.19	0.93	2.92	5.22	35.6	16	7.5	8	16	71	17	48	6.5
F	162	50	155	103	42.9	121	133	40	Non	Oui	Oui	Non	Non	Non	Non	3	1	Non	21.9	3	114	66	95	4.1	1.59	1.03	2.35	3.98	26.4	5	4.8	23	27	86	17	38	5.6
F	163	56	156	123.7	50.8	132	142	43	Oui	Non	Non	Non	Non	Non	Oui	2	1	Non		4	99	69	69	4.05	1.19	1.75	1.76	2.31	5	6	5.2	13	24	69	81	39	5.7
F	165	22	185	165	48.2	130	145	42.5	Non	Non	Non	Non	Non	Non	Non	1	2	Non	0.7	1	123	68	86	4.21	1.13	0.83	2.87	5.09	11.5	7	5	11	17	51	29	43	6.1
F	166	47	170	153.5	53.1	129	141	44	Non	Non	Non	Non	Non	Non	Non	2	1	Non	11.7	2	112	58	75	4.54	1.97	1.26	2.38	3.59	13.5	12	5.1	23	31	63	28	40	5.8
F	167	53	152	101	43.7	110	128	27	Oui	Non	Non	Non	Non	Non	Non	1	2	Non	18.8	3	120	72	87	6.5	1.39	1.65	4.22	3.94	8.1	11	5.7	11	26	69	22	43	6.1
F	171	51	162	126	48	133	135	41	Non	Non	Non	Non	Non	Non	Non	1	2	Non	1.3	1	126	63	68	7.71	1.41	1.45	5.64	5.34	11	3	5.7	15	29	48	25	43	6.1
F	172	59	167	116	41.6	124.7	126	43	Non	Non	Non	Non	Non	Non	Oui	2	2	Oui		4	124	71	71	4.46	1.4	1.03	2.79	4.33	13.1	8	9.5	23	52	89	42	51	6.8
F	173	36	180	224	69.1	154	187	52	Non	Non	Non	Non	Non	Non	Oui	3	2	Non	46.8	4	127	61	106	3.92	1.72	1.06	2.09	3.71	10.7	29	6.2	16	17	91	43	44	6.2
F	174	40	168	115	40.7	114.5	134.5	42	Oui	Oui	Non	Oui	Oui	Non	Oui	3	1	Non		4	106	67	63	4.67	3.7	0.9	2.1	5.17	26.1	6	4.5	21	40	119	60	37	5.5
F	175	47	168	136	48.2	152	155	45	Non	Non	Non	Non	Non	Non	Non	3	2	Non	11.3	2	153	98	98	5.24	1.55	1.08	1.34	4.83	20.7	18	5.8	32	47	114	109	44	6.2
F	176	45	162	113.8	43.4	116	127	39.5	Non	Non	Non	Non	Non	Non	Non	1	2	Non	7.4	2	124	74	83	3.87	0.69	1.03	2.53	3.75	12.1	3	4.7	17	15	56	15	36	5.4
F	177	32	165	128	47	124	138	42	Non	Non	Non	Non	Non	Non	Non	1	1	Oui	6.2	2	127	86	79	6.84	2.25	1.21	4.6	5.64	5.7	18	14.7	12	28	107	39	92	10.6
F	178	39	169	120	42	133	131	39.5	Non	Non	Non	Non	Non	Non	Non	1	2	Non	17.1	3				5.86	2.26	0.85	3.98	6.88	16.3	7	5.8	11	21	52	26	41	5.9
F	179	31	163	116	43.7	123	139.5	39	Non	Non	Non	Non	Non	Non	Non	3	2	Non	4.7	1	114	75	80	4.67	1.4	1.21	2.82	3.85	10.7	16	5.7	21	42	50	20	40	5.8
F	180	66	156	133	54.7	147	122	42	Oui	Non	Non	Non	Oui	Non	Oui	4	6	Oui		4	153	93	104	5.91	1.61	1.26	3.93	4.67	12.2	8	10.9	12	20	111	26	76	9.1
F	181	18	169	173	60.6	138	158	44	Non	Non	Non	Non	Non	Non	Non	1	2	Non	0.7	1	116	76	83		0.85	1.14	2.51		22.8	27	6.7	13	22		28	44.27	6.2
F	182	34	171	113	38.6	117	135	40	Non	Non	Non	Non	Non	Non	Non	3	1	Oui	1.2	1	123	59	69	4.26	0.67	1.21	2.74	3.51	5.2	11	5.5	13	15	71	21	42	6
F	183	28	160	127	49.6		138	38	Non	Non	Non	Non	Non	Non	Non	3	2	Oui	26.2	3	114	58	103	5.42	2.44	1.7	2.61	3.18	20.5	26	5.8	13	14	108	9	34	5.3
F	184	46	158	105	42.1	113	124	42	Non	Non	Non	Non	Non	Non	Non	3	1	Oui	3.2	1	117	61	78	5.91	2.95	0.88	3.7	6.74	291.8	11	11.2	9	21	81	33	64	8
F	185	50	157	107	43.4	116	127	40.5	Non	Non	Non	Non	Non	Non	Non	3	1	Non	20.1	3	115	57	81	5.24	1.54	1.16	3.39	4.51	21.3	29	5.3	14	35	75	55	44	6.2
F	186	57	168	167	59.2	129	150	47	Oui	Non	Non	Non	Non	Non	Oui	1	2	Non	49.5	4	120	72	74	4.93	1.76	0.98	3.16	5.03	21.4	15	5.4	20	26	101	179	36.62	5.5
F	187	43	162	99	37.7	121	124	40	Non	Non	Non	Non	Non	Non	Non	2	1	Non	16	3	132	75	73	6.58	2.92	0.93	4.32	7.08	10.5	9	4.4	29	24	66	32	38	5.6
F	188	34	165	132	48.5	134	145	39.8	Non	Non	Non	Non	Non	Non	Non	1	2	Non	5	2				6.06	1.77	1.08	4.19	5.6	13.5	7	5.2	20	35	99	35	43	6.1
F	190	28	161	110	42.4	110	133	39	Non	Non	Non	Non	Non	Non	Oui	1	2	Non	25.2	3				3.87	0.75	1.45	2.1	2.68	11.6	5	4.7	10	23	77	16	40	5.8
F	191	29	168	117	41.5	120	133	40	Non	Oui	Non	Oui	Oui	Non	Non	3	1	Non	10.7	2	118	73	70	4.52	0.67	2.04	2.17	2.22	10.9	3	4.3	17	34	57	17	34	5.3
F	192	32	160	129	50.4	130	139	44	Non	Non	Non	Non	Non	Non	Oui	3	2	Oui		4	113	65	92	5.13	2.2	0.93	3.21	5.53	11.9	12	11.9	27	77	124	92	85	9.9
F	193	43	169	120	42	111	126	35.5	Non	Non	Non	Non	Non	Non	Non	2	1	Non	2.9	1	118	71	72	3.82	1.89	0.98	1.99	3.9	9.3	3	5.6	13	20	53	5	37	5.5
F	195	53	158	113	45.3	118	123	46.5	Oui	Non	Non	Non	Non	Non	Oui	1	1	Non	53.1	4	89	47	67	5.01	1.3	1.03	3.39	4.85	14.9	17	4.7	71	117	85	136	38	5.6
F	196	21	150	120	53.3	133	125	41	Non	Non	Non	Non	Non	Non	Non	3	1	Non	1.1	1	106	73	95		1.68	1.09	3.05		21.3	14	5.8	17	40		53	42.08	6
F	197	66	159	120	47.5	136	143	43	Non	Non	Non	Non	Non	Non	Non	1	1	Non	12.2	2	122	86	93	4.41	1.01	1.42	2.53	3.11	9.4	13	5.4	29	49	69	37	31	5
F	198	39	162	104	39.6	114	124	38	Non	Non	Non	Non	Non	Non	Non	1	2	Oui	55.1	4	100	62	96	3.95	0.81	1.37	2.22	2.89	22.4	7	8.7	15	31	62	49	47	6.4
F	199	54	160	105	41	114	120	39	Oui	Oui	Non	Non	Non	Non	Oui	1	2	Oui	40	4	150	68	61	4.88	1.33	1.73	2.53	2.82	11.1	14	7.3	15	25	74	22	48	6.5
F	200	57	168	126	44.6	145	124	46	Oui	Non	Non	Non	Non	Non	Oui	2	1	Non		4	141	86	60	4.8	1.47	1.32	2.82	3.65	20.9	6	6.2	22	44	89	61	47	6.4
F	201	41	168	126	44.6	125	136	46.5	Non	Non	Non	Non	Non	Non	Oui	2	1	Non	15.4	3	103	57	80	3.82	1.96	0.77	2.15	4.93	14.5	8	4.5	47	80	89	70	37	5.5
F	202	46	156	93.5	38.4	109	120	41.5	Non	Non	Non	Non	Non	Non	Non	1	2	Oui	11.6	2	151	83	99	5.16	1.59	0.65	3.8	8	24.1	9	7.3	30	58	81	67	41	5.9
F	203	43	170	110	38.1	120	134		Oui	Non	Non	Non	Non	Non	Non	2	2	Oui	14.5	2	101	72	77	3.25	1.51	1.01	1.55	3.23	57.5	15	6.7	10	22	70	15	60	7.6
F	204	45	160	116	45.3	122	125	44	Non	Non	Non	Non	Non	Non	Non	1	1	Non	6.9	2	136	78	80	5.24	1.36	1.01	3.62	5.21	28.1	7	5	20	43	83	26	40	5.8
F	205	36	165	114	41.9	113.5	140	36	Non	Non	Non	Non	Non	Non	Non	1	2	Non		5	122	79	88	4.57	0.92	1.57	2.59	2.9	14	30	4.7	20	34	154	76	37	5.5
F	206	58	164	116	43.1	118	130	42	Oui	Non	Non	Non	Non	Non	Non	2	1	Non	32.9	4	122	75	63	5.39	1.57	1.52	3.16	3.54	7.8	3	4.7	32	36	76	39	42	6
F	208	47	162	106.3	40.5	110	133	36.5	Non	Non	Non	Non	Non	Non	Non	1	2	Non	3.7	1	129	72	68	5.88	1.02	1.24	4.19	4.75	13.5	21	5.4	15	30	60	22	42	6
F	209	63	156	108	44.4	133	143	38	Non	Non	Non	Non	Non	Non	Oui	1	1	Oui	46	4	127	61	83	3.46	1.85	1.16	1.45	2.98	17.1	3	6.7	42	51	94	112	45	6.3
F	210	52	157	129	52.3	129	131	43	Oui	Non	Non	Non	Non	Non	Oui	3	1	Oui	30	4				6.04	3.11	1.99	2.64	3.04	11.6	7	6.4	18	38	95	21	50	6.7
F	211	21	163	127.5	48	113	139	44	Non	Non	Non	Non	Non	Non	Non	1	1	Non	3.4	1	145	72		4.44	0.83	1.16	2.9	3.82	22.8	34	4.9	15	32	83	25	38	5.6
F	212	51	163	99.4	37.4	101	127	33.5		Non	Non	Non	Non	Non	Oui	2	1	Oui		4	129	96	85	4.75	1.92	1.14	2.74	4.18	4.6	6	12.5	13	26	84	29	79	9.4
F	213	47	157	107	43.4	117	135	43	Non	Non	Non	Non	Non	Non	Oui	3	1	Non		4	131	78	64	5.57	0.85	1.55	3.65	3.6	3.6	3	4.9	15	28	60	38	32	5.1
F	214	47	154	86	36.3	98	124	31.5	Non	Non	Non	Non	Non	Non	Non	2	2	Non	13.2	2	119	69	90	4.33	0.63	2.58	1.47	1.68	5.8	3	4.8	16	27	58	3	33	5.2
F	216	47	166	105.5	38.3	124	116	45.5	Oui	Non	Non	Non	Non	Non	Oui	1	2	Non	7.4	2	133	76	60	4.7	1.37	1.19	2.9	3.96	25.7	3	5.5	45	91	59	53	42	6
F	217	59	160	113	44.1	114	130	41	Non	Non	Non	Non	Non	Non	Non	2	2	Oui	49.8	4	134	61	69	4.9	1.37	1.29	3	3.8	8.9	8	6.9	19	39	53	39	50	6.7
F	218	43	165	133	48.9	138	126	45	Non	Non	Non	Non	Non	Non	Non	3	2	Non	53.5	4	128	77	88	4.36	1.5	1.01	2.66	4.33	12.6	6	5.6	59	102	77	568	40	5.8
F	221	54	170	115	39.8	119	142	36.5	Non	Non	Non	Non	Non	Non	Non	1	1	Non	7.4	2	111	67	65	6.66	1.11	2.5	3.65	2.66	3.8	13	4.6	22	40	175	193	37	5.5
F	222	49	155	87	36.2	110	121	34	Non	Non	Non	Non	Non	Non	Oui	1	2	Non	5.4	2	107	58	61	5.88	0.68	1.83	3.75	3.21	5.3	3	5.2	15	21	68	10	41	5.9
F	223	56	158	107	42.9	123	127	42	Oui	Non	Non	Non	Non	Non	Non	2	1	Oui	6.5	2	128	67	67	4.93	1.41	1.78	2.51	2.77	15	24	8.4	87	136	68	67	60	7.6
F	224	31	169	145	50.8	139	142	42.5	Oui	Non	Non	Non	Non	Non	Non	3	1	Non	3.6	1	155	81	100	4.46	1.18	1.11	2.82	4.02	17	7	4.8	18	49	69	42	36	5.4
F	225	50	163	203	76.4	147	74	43	Oui	Non	Non	Non	Non	Non	Oui	1	2	Oui		4	132	69	74	6.09	1.79	1.32	3.96	4.63	14.3	11	8.6	59	97	78	63	54	7.1
F	226	44	145	85	40.4	104	126	39	Non	Non	Non	Non	Non	Non	Non	1	2	Non	3.1	1	116	60	70	5.11	0.76	1.57	3.21	3.25	8	8	4.9	15	22	70	11	33	5.2
F	227	56	170	141	48.8	146	147	46	Oui	Non	Non	Non	Non	Non	Oui	2	2	Oui		4	134	68		6.09	1.25	1.32	4.22	4.63	57.7	5	10.8	51	94	146	70	66	8.2
F	228	44	161	129	49.8	138.5	137.5	46	Oui	Non	Non	Non	Non	Non	Non	3	2	Oui	25.8	3	126	74	99	5.39	2.45	1.32	2.97	4.1	368.6	11	8	33	64	76	81	84	9.8
F	229	53	160	124	48.4	136	145	43	Oui	Non	Non	Non	Non	Non	Oui	1	1	Oui		4	127	83	81	7.1	2.38	1.26	4.76	5.61	10.3	13	8.1	93	92	91	130	62	7.8
F	230	56	163	96	36.1	111	120	36	Oui		Non	Non	Non	Non	Non	3	1	Non	20.4	3	125	70		4.33	0.8	1.81	2.17	2.4	8.4	16	5.2	17	20	80	28	40	5.8
F	237	51	160	106	41.4			36.5	Non	Non	Non	Non	Non	Non	Non	3	2	Non	20.5	3				5.08	2.74	0.88	2.97	5.79	9.4	7	4.9	16	29	54	20	37	5.5
F	238	35	152	115	49.8	132	133	50	Non		Non	Non	Non	Non	Oui	1	2	Non	47	4				4.03	1.79	0.93	2.28	4.33	16.7	9	5.5	21	30	66	16	39	5.7
F	239	62	160	100	39.1	115	114	43	Oui	Non	Non	Non	Non	Non	Oui	1	2	Non	15.4	3	135	72	87	5.47	3.76	1.19	2.56	4.61	17.1	7	5.3	25	44	153	61	48	6.5
F	241	29	170	153	52.9	141	153	41.5	Non	Non	Non	Non	Non	Non	Non	3	1	Non	28.2	3	123	75	94	5.16	1.66	0.98	3.44	5.26	9.1	7	5.6	23	43	82	75	34	5.3
F	242	52	150	147	65.3	143		49.5	Oui	Non	Non	Non	Non	Non	Oui	2	2	Oui	20.4	3	138	75	93	3.64	1.19	0.96	2.15	3.81	16.3	20	10.8	36	78	121	326	69	8.5
F	245	55	166	146	53	130	146	42	Oui	Non	Non	Non	Non	Non	Oui	2	2	Non	62.3	4	139	78	63	5.68	0.89	1.32	3.96	4.31	4.1	12	4.5	14	18	94	4	33	5.2
F	246	23	166	154	55.9	129	151	43	Non	Non	Non	Non	Non	Non	Non	1	2	Non	7.6	2	97	54	87	3.66	1.32	1.19	1.89	3.09	13.1	18	4.7	15	16	89	26	33	5.2
F	248	35	162	117	44.6	134	145	38	Non	Non	Non	Non	Non	Non	Non	3	1	Non	8	2				4.05	1.11	1.03	2.51	3.93	8.2	18	5.3	11	18	176	12	37	5.5
F	249	53	154	98.5	41.5	102.5	128	36.5	Non	Non	Non	Non	Non	Non	Non	1	1	Non	13	2	123	77	67	5.86	1.42	1.24	3.98	4.73	4.1	3	4.8	18	26	93	23	37	5.5
F	250	41	172	125	42.3	114	137	38.5	Non	Non	Non	Non	Non	Non	Non	3	1	Non	7.4	2	123	63	77	6.45	1.81	0.53	4.28	4.72	7.6	3	4.2	16	29	65	23	32	5.1
F	252	32	172	131	44.3	113	136	37	Non	Non	Non	Non	Non	Non	Non	1	2		2.8	1	109	64	70	5.37	1.02	1.39	3.52	3.85	6.9	3	4.6	16	33	64	17	30	4.9
F	253	61	150	105	46.7	130	116	41	Non	Non	Non	Non	Non	Non	Non	2	2	Non	67.6	4	123	73	84	3.56	0.55	1.91	1.4	1.87	12.7	11	6	16	33	84	17	48	6.5
F	255	47	175	140	45.7	115	149	40.5	Non	Non	Non	Non	Non	Non	Non	1	2	Non	11.5	2	122	71	67	4.77	0.77	1.57	2.85	3.03	9.8	8	4.9	18	20	83	17	39	5.7
F	256	57	158	106	42.5	117	122	42	Oui	Non	Non	Non	Non	Non	Oui	1	0	Non	31	4	120	69	86	6.24	3.18	1.52	3.29	4.1	17.8	6	5.8	29	48	62	183	36	5.4
F	258	40	160	110	43	109	137	37	Non	Non	Non	Non	Non	Non	Non	1	2	Non	3.9	1	119	56	83	3.87	1.41	0.83	2.41	4.69	7.6	4	4.6	14	19	74	38	33	5.2
F	259	28	164	123	45.7	151	113	41	Non	Non	Non	Non	Non	Non	Non	1	2	Oui	10.7	2	120	59	91	5.88	2.67	0.96	3.72	6.16	29.6	10	6.5	26	47	83	37	45	6.3
F	260	56	162	109	41.5	121	129	38	Non	Non	Non	Non	Non	Non	Non	1	2	Non	26.5	3	108	73	62	6.48	1.63	1.73	4.01	3.75	11.8	3	4.6	31	23	68	23	39	5.7
F	261	47	159	91	36	102	124.5	33.5	Non	Non	Non	Non	Non	Non	Non	1	1	Non	2.8	1	135	83	79	4.08	0.76	1.37	2.38	2.98	9.3	3	5.1	11	20	55	21	32	5.1
F	262	36	162	123	46.9	112	140	42.5	Non	Non	Non	Non	Non	Non	Non	3	2	Non	15	3	118	76	84	3.59	1.18	1.34	1.71	2.67	9	3	4.2	15	25	86	22	36	5.4
	264	54	167	116	41.6	124	120.5	31.5	Oui	Non	Non	Non	Oui	Non	Oui	3	1	Oui	33	4	126	69	70	2.99	1.24	1.26	1.16	2.37	32.5	3	9	17	19	69	24	75	9
	265	62	157	94	38.1	94	127	35.5	Non	Non	Non	Non	Non	Non	Oui	1	1	Non	30	4	116	58	63	8.05	0.8	2.37	5.33	3.39	11	7	4.9	32	48	78	98	40	5.8
F	266	45	168	107	37.9	120	122	41.5	Non	Non	Non	Non	Non	Non	Non	1	1	Non	7.2	2	109	56	77	5.26	1.04	1.21	3.6	4.34	25.8	3	5	12	30	55	22	31	5
F	267	58	150	114	50.7	117	144	37	Oui	Non	Non	Non	Non	Non	Oui	1	1	Non	37	4	121	60	67	4.95	1.28	1.86	2.51	2.67	13.2	3	5.6	13	29	67	26	44	6.2
	268	44	166	124	45	132	134	40	Non	Non	Non	Non	Non	Non	Non	1	2	Non	5.2	2	116	73	99	4.7	1.05	1.19	3.03	3.96	7.9	10	5.6	33	61	87	34	34	5.3
	269	55	174	108	35.7	105	125	41.5	Non	Non	Non	Non	Non	Non	Oui	1	2	Non	70	4	107	57	56	6.17	1.18	1.26	4.37	4.88	13.1	3	5.3	20	33	61	26	34	5.3
	270	39	176	134	43.3	135.5	129.5	45	Non	Non	Non	Non	Non	Non	Oui	1	1	Non		4	121	66	63	5.83	2.58	1.06	3.6	5.51	18.3	13	5.8	21	40	72	30	38	5.6
	271	39	169	142	49.7	131	143	42	Non	Non	Non	Non	Non	Non	Non	3	1	Non	21.1	3	124	86	79	5.11	2.09	1.03	3.13	4.95	21.2	5	3.7	9	28	80	14	36	5.4
	272	64	155	108	45	113.5	136.5	40.5	Non	Non	Non	Non	Non	Non	Non	1	1	Non	45.4	4	121	73	87	5.99	0.81	0.82	3.52	2.83	2.6	7	5.8	10	24	154	72	36	5.4
	273	37	162	93	35.4	110	124		Non	Non	Non	Non	Non	Non	Oui	3	1	Non	4.4	1	105	62	85	5.44	2.11	1.37	3.13	3.98	13.8	3	5.7	14	47	74	24	37	5.5
F	274	53	156	102	41.9	130	115	43	Non	Non	Non	Non	Non	Non	Non	2	2	Oui	13.9	2	117	62	82	4	2.1	1.03	2.02	3.88	18.2	6	14	30	58	86	33	64	8
	275	39	174	132	43.6	137	124	48.5	Non	Non	Non	Non	Non	Non	Oui	1	2	Non	50	4	115	70	65	4.36	2.07	0.77	2.64	5.63	12	13	5.3	41	67	62	31	37	5.5
	276	18	180	165	50.9	153	138	44	Non	Non	Non	Non	Non	Non	Non	2	3	Non	62.9	4	111	57	66	3.84	1.06	0.85	2.51	4.52	21.1	12	4.3	11	32	83	16	33	5.2
	277	44	158	114	45.7	128	130.3	41	Oui	Non	Non	Non	Non	Non	Non	1	1	Non	20.3	3	124	80	69	3.51	1.33	1.21	1.68	2.89	20.4	15	4.9	27	41	87	172	40	5.8
	278	61	166	117	42.5	133	126	44	Oui		Non			Non	Oui	3	2	Non	30	4	160	74	80	3.54	1.5	1.11	1.73	3.19	21.7	5	4.7	31	27	85	66	34	5.3
	279	35	186	138	39.9	133	124	46	Oui	Non	Non	Non	Non	Non	Non	1	2	Oui	17	3	149	91	79	5.78	3.91	0.98		5.9	31.9	10	11.9	49	66	80	191	80	9.5
	280	56	178	161	50.8	150	133	55	Oui	Oui		Oui		Non	Oui	3	2	Oui		4	120	62	101	3.77	1.45	0.98	2.12	3.84	21.9	6	6.6	54	76	127	124	50	6.7
	281	44	172	129	43.6	133	126	47.5	Non	Non	Non	Non	Non	Non	Oui	2	1	Non		4	124	62	73	5.16	2.89	0.83	3.03	6.25	17.1	6	6.1	23	58	108	64	38	5.6
	282	29	175	153	50	137	130	46	Non	Non	Non	Non	Non	Non	Non	1	2	Non		5	167	100	110	5.37	2.78	0.88	3.23	6.12	8	3	5.6	37	43	78	82	28	4.7
	283	59	162	105	40	120	117	45	Oui	Non	Non	Non	Non	Non	Non	1	1	Oui	89.5	4	108	57	65	7.48	2.02	1.42	5.15	5.27	35.2	5	7.8	20	51	97	66	60	7.6
	284	58	160	113	44.1	131	136	42	Non	Non	Non	Non	Non	Non	Oui	3	2	Oui		4	119	68	83	5.29	3.74	1.21	2.38	4.36	13.6	3	8.4	20	36	109	21	52	6.9
	285	27	170	115	39.8	108	129	37	Non	Non	Non	Non	Non	Non	Non	2	1	Non	5.5	2	119	63	88	4.08	0.88	1.68	1.99	2.43		12	4.2	6	15	94	12
	286	44	179	158	49.3	133	148	47	Oui	Non	Non	Non	Non	Non	Non	2	3	Non	15.8	3	127	64	66	3.25	1.36	0.96	1.68	3.41	13.9	11	5.4	15	22	95	26	41	5.9
	287	50	160	110	43	109	127	40	Non	Non	Non	Non	Non	Non	Non	1	3	Non	18.1	3	116	66	78	6.01	1.97	0.96	4.16	6.3	6.2	6	5.5	33	32	40	27	38	5.6
F	289	59	160	141.6	55.3	118	174	38	Non	Non	Non	Non	Non	Non	Oui	3	1	Non		4	119	66	67	6.06	1.79	1.57	3.67	3.85	4	13	4.8	15	23	75	19	36	5.4
F	290	41	161	117	45.1	123	133	43	Non	Non	Non	Non	Non	Non	Non	1	1	Oui	31	4	171	108	78	5.7	1.38	1.39	3.7	4.09	12.4	10	6.4	26	50	125	59	52	6.9
F	292	31	162	100	38.1	122	115	45	Non	Non	Non	Non	Non	Non	Non	1	1	Non		5	119	72	81	5.03	1.85	1.06	3.13	4.76	26	8	5.7	20	31	65	21	40	5.8
F	295	63	153	134	57.2	132	142	43.5	Non	Non	Non	Non	Non	Non	Oui	1	1	Non		4	100	57	57	5.19	1.54	0.52	3.16	3.87	10.2	6	3.6	16	24	63	15	36	5.4
F	296	46	160	108	42.2	120	136	43	Non	Non	Non	Non	Non	Non	Non	2	2	Non	14.8	2	108	60	79	5.55	7.61	0.52		10.75	16.5	12	5.5	19	23	80	55	38	5.6
F	300	37	161	104	40.1	97	126	36.5	Non	Non	Non	Non	Non	Non	Non	2	1	Non		5	105	63	74	4.39	0.7	1.55	2.53	2.83	12.8	3	5	17	45	39	23	32	5.1
F	305	55	148	84.2	38.4	115	121	30.4	Non	Non	Non	Non	Non	Non	Oui	1	2	Non	18.2	3	110	71	83	5.55	1.21	1.34	3.67	4.14	7.2	5	5.1	18	31	92	29	43	6.1
F	306	44	149	86	38.7	102	121.5	34.5	Oui	Non	Non	Non	Non	Non	Non	1	1		1.2	1	56	55	60	5.24	1.54	1.24	3.31	4.23	7	3	5.5	12	22	83	16	41	5.9
F	308	50	159	112.5	44.5	121	128	41.5	Oui		Non			Non	Oui	1	1			4	117	59	53	6.48	1.32	1.32	4.58	4.92	18.1	9	5.9	17	27	71	10	39	5.7
F	309	28	175	112.6	36.8	118	105	46	Non	Non	Non	Non	Non	Non	Non	1	2	Oui	13.9	2	127	70	81	4.18	2.4	0.83	2.28	5.06	46.4	10	11.3	73	102	80	160	53	7
F	311	34	158	105.9	42.4	120	127	39	Non	Non	Non	Non	Non	Non	Oui	2	2	Non	29.1	3	103	62	79	6.55	1.02	1.39	4.71	4.7	14.1	8	5.3	13	35	62	45	39	5.7
F	312	39	159	138	54.6	114	159	34	Non	Non	Non	Non	Non	Non	Non	1	1	Non	16.8	3	127	78	85	5.08	1.57	2.01	2.35	2.53	11.4	15	4.4	14	24	68	13	34	5.3
F	313	31	164	112	41.6	110	136	36	Non	Non	Non	Non	Non	Non	Non	1	2	Non		5	124	81	86	5.47	1.89	1.11	3.52	4.93	31.5	27	5.8	16	24	175	181	36	5.4
F	316	33	162	126	48	113	147	38	Oui	Non	Non	Non	Non	Non	Oui	1	1	Non	26	3	121	67	74	6.45	1.44	1.55	4.27	4.17	12.2	28	4.3	41	59	84	89	33	5.2
F	317	52	168	117	41.5	119	133	46	Oui	Non	Non	Non	Non	Non	Oui	1	1	Non	37	4	127	59	84	4.75	1.41	1.42	2.69	3.35	5.5	8	5.5	10	26	81	37	40	5.8
F	321	63	162	100	38.1	120	122	38	Oui	Non	Non	Non	Non	Non	Non	1	2	Oui	26	3	173	104	78	5.78	1.56	1.81	3.26	3.2	11.1	11	6.9	50	81	85	87	43	6.1
F	322	49	168	106	37.6	120	123	40.5	Non	Non	Non	Non	Non	Non	Oui	1	1	Non		4	123	73	67	6.79	1.19	1.32	4.94	5.16	9.7	5	5.3	22	28	95	24	41	5.9
F	323	22	157	101	41	121	123	40	Non	Non	Non	Non	Non	Non	Non	1	1	Non	11.5	2	104	55	63	5.06	0.61	1.16	3.62	4.36	12.7	10	4.5	15	22	115	16	33	5.2
F	324	25	182	166	50.1	137	160	41	Non	Non	Non	Non	Non	Non	Non	2	2		5.5	2	127	59	95	4.54	0.62	1.55	2.72	2.93	31.9	6	4.6	11	19	79	3	29	4.8
F	325	60	164	107.8	40.1	127.5	122	42	Non	Non	Non	Non	Non	Non	Oui	3	2	Oui		4	121	58	66	4.85	3.07	1.37	2.09	3.55	14.5	11	6.8	41	71	120	164	62	7.8
F	326	36	170	115	39.8	110	134	37	Non	Non	Non	Non	Non	Non	Non	2	2	Non	4	1	121	87	78	4.62	1.08	1.08	3.05	4.26	10.2	7	5.6	21	27	84	12	33	5.2
F	327	45	167	151	54.1	141	144	42	Non	Non	Non	Non	Non	Non	Non	1	1	Oui	4	1	144	82	60	4.31	1.64	0.9	2.66	4.77	11.6	14	5.6	26	52	77	52	44	6.2
F	328	41	157	121	49.1	132	142	39	Non	Non	Non	Non	Non	Non	Oui	1	1	Non	14	2	113	75	69	3.92	0.54	1.39	2.28	2.81	6.8	4	4.8	11	19	63	6	34	5.3
F	329	36	170	140	48.4		145	38	Non	Non	Non	Non	Non	Non	Non	1	1	Non	1.2	1	115	71	82	8.62	2.5	1.63	5.87	5.3	13.1	14	4.9	14	21	275	6	38	5.6
F	330	31	172	128	43.3	131	132	38	Non	Non	Non	Non	Non	Non	Non	2	2	Non	2.3	1	99	62	86	3.97	1.24	0.83	2.59	4.81	11.9	23	4	19	19	139	13	33	5.1
F	332	23	158	135	54.1	138	142.5	42	Non	Non	Non	Non	Non	Non	Non	2	2	Non	19.1	3	78	53	83	3.59	1.23	0.62	2.41	5.79	15.8	14	5.7	11	28	64	22	38	5.6
F	334	44	167	120	43	128	133	36	Non	Non	Non	Non	Non	Non	Oui	3	2		17.5	3	91	58	73	4.8	0.83	1.21	3.21	3.96	9	9	5.9	22	30	79	27	34	5.3
F	335	27	163	100	37.6	120	125	37	Oui	Non	Non	Non	Non	Non	Non	1	1	Non	8.2	2	122	60	94	5.13	2.03	1.19	3.03	4.33	18.5	15	4.5	17	23	45	6	33	5.2
F	336	50	165	129	47.4	128	150	39.6	Oui	Non	Non	Non	Non	Non	Non	1	2	Non	9.8	2	140	72	87	7.43	1.59	1.5	5.22	4.97	6.7	7	5.8	14	27	66	51	37	5.5
F	338	30	150	96	42.7	101	132	37	Non	Non	Non	Non	Non	Non	Non	1	2	Non	0	1	107	56	69	4.39	0.95	1.26	2.69	3.47	7.3	10	4.2	12	20	72	8	28	4.7
F	339	34	165	125	45.9	125	139	46	Non	Non	Non	Non	Non	Non	Non	2	1	Non	11.1	2	121	58	73	4.23	2.26	0.93	2.28	4.56	29.9	13	5.2	15	26	86	28	33	5.2
F	340	49	170	147	50.9	126	156	26	Non	Non	Non	Non	Non	Non	Non	3	1	Non	8.9	2	129	77	84	6.91	1.92	1.32	4.73	5.25	15.8	7	5.6	25	42	63	24	33	5.2
F	341	53	172	108	36.5	121	127	45	Oui	Non	Non	Non	Non	Non	Non	2	1	Non	15.1	3	92	59	62	6.48	1.69	1.06	4.66	6.12	12.4	10	4.8	24	41	65	54	42	6
F	342	43	175	119	38.9	124	131.5	39.5	Non	Non	Non	Non	Non	Non	Non	1	1	Non	23.4	3	107	55	73	5.5	0.97	1.26	3.8	4.35	17	4	5.6	16	37	84	91	40	5.8
F	343	56	151	104	45.6	115	144	36.5	Oui	Non	Non	Non	Non	Non	Non	1	3	Non	4.1	1	138	91	78	4.8	1.2	2.19	2.07	2.19	11.1	17	5.5	27	30	90	64	38	5.6
F	344	41	156	110	45.2	125	138	36	Non	Non	Non	Non	Non	Non	Non	3	2	Oui	12.7	2	106	66	75	4.1	1.01	1.14	2.51	3.61	11	8	6.6	15	24	93	21	45	6.3
F	345	35	176	126	40.7	137	133	35	Oui	Non	Non	Non	Non	Non	Non	1	2	Non		5	119	74	78	5.88	0.99	1.63	3.8	3.62	17.4	3	5	19	37	39	41	42	6
F	346	50	160	113	44.1	115	140	35	Non	Non	Non	Non	Non	Non	Non	3	2	Non	8.1	2	114	61	67	6.27	1.06	1.78	4.01	3.52	6.1	7	4.6	16	26	70	26	30	4.9
F	347	33	162	106	40.4	129	125	38.5	Non	Non	Non	Non	Non	Non	Non	2	2	Non	12.8	2				3.35	0.79	0.77	2.22	4.33	13.9	5	5.4	14	24	72	28	37	5.5
F	348	57	160	111	43.4	122	135	37	Non	Non	Non	Non	Non	Non	Non	1	1	Non		5	137	83	80	5.42	1.25	1.96	2.9	2.76	11.1	9	5	12	24	96	9	37	5.5
F	349	53	157	114	46.2	138	137	40	Non	Non	Non	Non	Non	Non	Non	3	1	Oui	7.2	2	119	68	73	4.51	1.55	1.55	2.28	2.92	11	8	8.8	56	76	115	59	64	8
F	353	46	170	149	51.6	138	146	41.5	Non	Non	Non	Non	Non	Non	Non	1	2	Non	25.8	3	118	64	78	5.08	0.96	1.44	3.21	3.52	12.7	7	5.6	22	38	71	45	41	5.9
F	354	44	159	108	42.7	125	128	37	Oui	Non	Non	Non	Non	Non	Non	1	1	Non	5.5	2	154	97	84	4.02	0.87	1.44		2.79	16.7	6	6.1	19	25	80	16	39	5.7
F	356	26	168	143	50.7	122	149	42.8	Non	Non	Non	Non	Non	Non	Non	1	1	Non	12	2	126	64	82	3.35	1.42	1.11	1.6	3.02	18.8	10	4.9	17	33	69	17	37	5.5
F	358	52	156	104	42.7	117	125	37	Non	Non	Non	Non	Non	Non	Oui	2	2	Non		4	136	79	62	5.42	2.03	1.11	3.39	4.88	22.2	3	6	14	25	87	28	41	5.9
F	360	59	161	102	39.4	128	113	40	Non	Non	Non	Non	Non	Non	Oui		2	Oui	33	4	86	47	96	9.24	19.06	0.95		9.68	5.9	17	34.8	22	31	152	70	120	13.1
F	365	53	165	110	40.4	119	133	33	Oui	Oui	Oui	Non	Non	Non	Non	1	2	Non	1.9	1				3.82	0.68	1.73	1.78	2.21	4.3	10	6	11	19	77	18	42	6
F	366	25	158	124	49.7	127	130	42	Non	Non	Non	Non	Non	Non	Non	1	2	Oui	1.8	1	108	55	78	4.62	1.6	1.11	2.79	4.16	18.7	8	7.2	25	48	44	59	62	7.8
F	380	62	163	98	36.9	111	105	37	Oui	Non	Non	Non	Non	Non	Oui	1	1	Oui	29	3	97	53	66	4.77	2.07	1.11	2.72	4.3	41.4	11	4.5	28	41	65	103	50	6.7
F	381	63	171	133	45.5	155	153	44	Oui	Non	Non	Non	Non	Non	Oui	3	2	Oui	33	4	113	57	70	3.59	1.82	1.16	1.6	3.09	41.7	4	4.8	13	22	50	22	53	7

## Sheet: pourStephane24022017
initiales	date_de_naissance	sexe	commune_naissance	ethnie	n_agir	date_inclusion	created_at	updated_at	numero_visite	date	visite_type	patient_id	created_at_1	updated_at_1	incomplet	Age	Taille	Poids	IMC	Tour_taille	Tour_hanche	Tour_cou	Nbre_chir_obe_ante	Derniere_chir_Type	Derniere_chir_Annee	HTA	HTIC	ATCD_CV	AVC_AIT	Infarctus	Coropath_Angor	AOMI	ATCD_TVP_EP	Myocardiopathie	Valvulopathie	Troubles_du_rythme	SAS_preHDS	SOH	BPCO	Asthme	Tabac	Alcool	Nbre_enfant	Epilepsie	Fibromyalgie	Bipolaire	Depression	Greffe_foie	Greffe_rein
L-J	22619	M	99109		25943	42317	2016-06-01 15:51:20 +0200	2016-11-25 00:19:40 +0100	1	41850	1	-115	2016-06-01 15:51:20 +0200	2016-11-25 00:19:40 +0100	87	52	182	183	55.2				0			Oui	Non	Non	Non	Non	Non	Non	Non	Non	Non	Oui	Oui	Non	Non	Non	4	6	3	Non	Non	Non	Non	Non	Non
B-J	25852	M	38516		12089	42188	2016-06-01 15:51:21 +0200	2016-09-01 17:31:15 +0200	1	41185	1	-113	2016-06-01 15:51:21 +0200	2016-09-01 17:31:15 +0200	51	42	179	168.5	52.6	163			1	4	2009	Oui	Non	Non	Non	Non	Non	Non	Non	Non	Non	Non	Oui	Non	Non	Non	1	2	0	Non	Non	Non	Non	Non	Non
C-V	24641	F	38516		61270	42188	2016-06-01 15:51:21 +0200	2016-09-01 17:31:15 +0200	1	41164	1	-112	2016-06-01 15:51:21 +0200	2016-09-01 17:31:15 +0200	54	45	167	126.4	45.3	137		41	0			Non	Non	Non	Non	Non	Non	Non	Non	Non	Non	Non	Non	Non	Non	Non	2	1	0	Non	Non	Non	Oui	Non	Non
K-A	32113	F	38053		0	42188	2016-06-01 15:51:22 +0200	2016-11-25 00:19:41 +0100	1	41184	1	-111	2016-06-01 15:51:22 +0200	2016-11-25 00:19:41 +0100	69	24	166	127	46.1	130.5	142	36.5	0			Non	Non	Non	Non	Non	Non	Non	Non	Non	Non	Non	Non	Non	Non	Non	1	1	2	Non	Non	Non	Non	Non	Non
T-C	23877	F	75056		0	42193	2016-06-01 15:51:22 +0200	2016-11-25 00:19:41 +0100	1	41304	1	-110	2016-06-01 15:51:22 +0200	2016-11-25 00:19:41 +0100	73	47	163	99.9	37.6	113.7	120	38	1	1	2000	Non	Non	Non	Non	Non	Non	Non	Oui	Non	Non	Non	Oui	Non	Non	Non	1	2	2	Non	Non	Non	Non	Non	Non
M-P	21659	M	69202		65790	42188	2016-06-01 15:51:22 +0200	2016-09-01 17:31:16 +0200	1	41661	1	-107	2016-06-01 15:51:22 +0200	2016-09-01 17:31:16 +0200	6	54	185	150.1	43.9	141.1	131.5	48	0			Oui	Non	Non	Non	Non	Non	Non	Non	Non	Non	Non	Non	Non	Non	Non	1	1	3	Non	Non	Non	Non	Non	Non
P-L	34438	F	38185		0	42513	2016-06-01 15:51:23 +0200	2016-09-16 15:20:26 +0200	1	41626	1	-105	2016-06-01 15:51:23 +0200	2016-09-16 15:20:26 +0200	45	19	165	118.9	43.7	108.8	130	38.5	0			Non	Non	Non	Non	Non	Non	Non	Non	Non	Non	Non	Non	Non	Non	Non	3	1	0	Non	Non	Non	Oui	Non	Non
B-V	26113	F	38185		0	42188	2016-06-01 15:51:23 +0200	2016-11-25 00:19:42 +0100	1	41626	1	-104	2016-06-01 15:51:23 +0200	2016-11-25 00:19:42 +0100	11	42	178	135	42.6	135	140	45	0			Non	Non	Non	Non	Non	Non	Non	Non	Non	Non	Non	Non	Non	Non	Non	2	1	2	Non	Non	Non	Non	Non	Non
Y-L	27242	F	99208		0	42188	2016-06-01 15:51:24 +0200	2016-09-01 17:31:17 +0200	1	41626	1	-103	2016-06-01 15:51:24 +0200	2016-09-01 17:31:17 +0200	11	39	152	95	41.1	120	148	41	0			Non	Non	Non	Non	Non	Non	Non	Non	Non	Non	Non	Non	Non	Non	Non	1	2	1	Non	Non	Non	Oui	Non	Non
D-D	21559	M	42187		39291	42188	2016-06-01 15:51:24 +0200	2016-09-01 17:31:18 +0200	1	41626	1	-102	2016-06-01 15:51:24 +0200	2016-09-01 17:31:18 +0200	5	54	177	122.3	39	129.5	123	48	0			Oui	Non	Non	Non	Non	Non	Non	Non	Non	Non	Non	Oui	Non	Non	Non	1	2	0	Non	Non	Non	Non	Non	Non
B-M	21859	F	67437		0	42188	2016-06-01 15:51:25 +0200	2016-11-25 00:19:43 +0100	1	41612	1	-101	2016-06-01 15:51:25 +0200	2016-11-25 00:19:43 +0100	27	54	156	115.9	47.6	121.6	137.1	38.1	1	2	1998	Oui	Non	Non	Non	Non	Non	Non	Non	Non	Non	Non	Non	Non	Non	Oui	3	1	3	Non	Non	Non	Oui	Non	Non
S-C	25625	F	34172		0	42188	2016-06-01 15:51:25 +0200	2016-09-01 17:31:18 +0200	1	41612	1	-100	2016-06-01 15:51:25 +0200	2016-09-01 17:31:18 +0200	12	43	167	108	38.7	109	132		0			Non	Non	Non	Non	Non	Non	Non	Non	Non	Non	Non	Non	Non	Non	Non	1	1	2	Non	Non	Non	Non	Non	Non
M-M	23074	F	38516		0	42247	2016-06-01 15:51:26 +0200	2016-11-25 00:19:43 +0100	1	41612	1	-99	2016-06-01 15:51:26 +0200	2016-11-25 00:19:43 +0100	44	50	160	118	46.1	152	99		0			Non	Non	Non	Non	Non	Non	Non	Non	Non	Non	Non	Non	Non	Non	Non	1	1	1	Non	Non	Non	Oui	Non	Non
D-C	20626	F	59122		65812	42188	2016-06-01 15:51:26 +0200	2016-09-01 17:31:19 +0200	1	41605	1	-96	2016-06-01 15:51:26 +0200	2016-09-01 17:31:19 +0200	10	57	163	108.3	40.8	109.1	140.2	36.7	0			Oui	Non	Non	Non	Non	Non	Non	Non	Non	Non	Non	Non	Non	Oui	Non	2	2	2	Non	Non	Non	Non	Non	Non
B-J	29784	F	7010		63272	42188	2016-06-01 15:51:27 +0200	2016-09-01 17:31:19 +0200	1	41605	1	-94	2016-06-01 15:51:27 +0200	2016-09-01 17:31:19 +0200	11	32	171	120	41	122	132		1	1	2006	Non	Non	Non	Non	Non	Non	Non	Non	Non	Non	Non	Non	Non	Non	Non	2	1	1	Non	Non	Non	Non	Non	Non
G-N	28685	F	38563		71034	42184	2016-06-01 15:51:27 +0200	2016-09-01 17:31:20 +0200	1	41570	1	-93	2016-06-01 15:51:27 +0200	2016-09-01 17:31:20 +0200	12	35	170	155	53.6	100.4	155.5	39.4	0			Non	Non	Non	Non	Non	Non	Non	Non	Non	Non	Non	Non	Non	Non	Non	1	2	1	Non	Non	Non	Non	Non	Non
M-M	21556	M	93001		62974	42188	2016-06-01 15:51:27 +0200	2016-11-25 00:19:44 +0100	1	41570	1	-92	2016-06-01 15:51:27 +0200	2016-11-25 00:19:44 +0100	25	54	176	122.2	39.4	136.5	122	48	0			Oui	Non	Non	Non	Non	Non	Non	Non	Non	Non	Non	Oui	Non	Oui	Non	2	1	1	Non	Non	Non	Non	Non	Non
B-S	26085	F	64102		0	42188	2016-06-01 15:51:28 +0200	2016-09-01 17:31:20 +0200	1	41570	1	-90	2016-06-01 15:51:28 +0200	2016-09-01 17:31:20 +0200	12	42	175	146.1	47.7	122.7	155.1	38.1	0			Non	Non	Non	Non	Non	Non	Non	Non	Non	Non	Non	Non	Non	Non	Non	3	1	1	Non	Non	Non	Non	Non	Non
G-D	21356	F	73065			42279	2016-06-01 15:51:28 +0200	2016-11-25 00:19:45 +0100	1	41549	1	-89	2016-06-01 15:51:28 +0200	2016-11-25 00:19:45 +0100	72	55	172	155	52.4	156	154	45.5	0			Non	Non	Non	Non	Non	Non	Non	Non	Non	Non	Non	Oui	Non	Non	Non	1	2	0	Non	Non	Oui	Oui	Non	Non
M-M	34227	F	73065		0	42142	2016-06-01 15:51:28 +0200	2016-09-01 17:31:21 +0200	1	41528	1	-85	2016-06-01 15:51:28 +0200	2016-09-01 17:31:21 +0200	12	20	164	105	39	104.3	123	40.4	0			Non	Non	Non	Non	Non	Non	Non	Non	Non	Non	Non	Non	Non	Non	Non	3	1	0	Non	Non	Non	Non	Non	Non
A-M	29058	F	99139			42277	2016-06-01 15:51:29 +0200	2016-11-25 00:19:45 +0100	1	41528	1	-84	2016-06-01 15:51:29 +0200	2016-11-25 00:19:45 +0100	58	34	160	120	46.9	130.4		42.5	0			Oui	Non	Non	Non	Non	Non	Non	Non	Non	Non	Non	Oui	Non	Non	Non	3	1	2	Non	Non	Non	Oui	Non	Non
L-M	23299	F	38516		0	42188	2016-06-01 15:51:29 +0200	2016-09-01 17:31:21 +0200	1	41528	1	-83	2016-06-01 15:51:29 +0200	2016-09-01 17:31:21 +0200	13	49	150	91.4	40.6	110.1	112	40.4	0			Oui	Non	Non	Non	Non	Non	Non	Non	Non	Non	Non	Non	Non	Non	Non	2	1	4	Non	Non	Non	Oui	Non	Non
M-C	23805	M	38516		63755	42188	2016-06-01 15:51:30 +0200	2016-09-01 17:31:22 +0200	1	41528	1	-82	2016-06-01 15:51:30 +0200	2016-09-01 17:31:22 +0200	7	48	174	123.4	40.8	126.1	135	40.9	0			Oui	Non	Oui	Oui	Oui	Non	Non	Oui	Non	Non	Non	Non	Non	Non	Non	2	1	3	Non	Non	Non	Non	Non	Non
R-E	26053	M	38185		13520	42188	2016-06-01 15:51:30 +0200	2016-11-25 00:19:45 +0100	1	41514	1	-81	2016-06-01 15:51:30 +0200	2016-11-25 00:19:45 +0100	26	42	174	180	59.5	163	145	40.9	0			Non	Non	Non	Non	Non	Non	Non	Non	Non	Non	Non	Non	Oui	Non	Non	1	1	0	Non	Non	Non	Oui	Non	Non
D-S	27134	F	38516		61630	42188	2016-06-01 15:51:31 +0200	2016-09-01 17:31:22 +0200	1	41514	1	-80	2016-06-01 15:51:31 +0200	2016-09-01 17:31:22 +0200	11	39	165	113.3	41.6	110	142	38	1	1	2001	Non	Non	Non	Non	Non	Non	Non	Non	Non	Non	Non	Non	Non	Non	Non	3	2	2	Non	Non	Non	Non	Non	Non
L-A	29336	F	38151		0	42188	2016-06-01 15:51:31 +0200	2016-09-01 17:31:22 +0200	1	41514	1	-78	2016-06-01 15:51:31 +0200	2016-09-01 17:31:22 +0200	12	33	163	112	42.2	118.9	133	42.4	0			Non	Non	Non	Non	Non	Non	Non	Non	Non	Non	Non	Non	Non	Non	Non	1	1	2	Non	Non	Non	Non	Non	Non
M-E	20100	F	38516		0	42188	2016-06-01 15:51:32 +0200	2016-11-25 00:19:46 +0100	1	41493	1	-76	2016-06-01 15:51:32 +0200	2016-11-25 00:19:46 +0100	30	58	158	92.8	37.2	120	117.3	37.1	0			Oui	Non	Non	Non	Non	Non	Non	Non	Non	Non	Non	Non	Non	Non	Non	1	1	2	Non	Non	Non	Oui	Non	Non
D-M	20303	F	99139		10860	42191	2016-06-01 15:51:32 +0200	2016-11-25 00:19:46 +0100	1	41493	1	-75	2016-06-01 15:51:32 +0200	2016-11-25 00:19:46 +0100	28	58	158	98.5	39.5	123.5	119	39.9	0			Oui	Non	Non	Non	Non	Non	Non	Non	Non	Non	Non	Oui	Non	Non	Non	1	2	3	Non	Non	Oui	Oui	Non	Non
G-C	30759	F	38421		0	42188	2016-06-01 15:51:32 +0200	2016-09-01 17:31:23 +0200	1	41493	1	-74	2016-06-01 15:51:32 +0200	2016-09-01 17:31:23 +0200	21	29	158	114.8	46	135.2	132	40.4	0			Non	Non	Non	Non	Non	Non	Non	Non	Non	Non	Non	Non	Non	Non	Oui	1	2	0	Non	Non	Non	Non	Non	Non
M-S	30401	M	38151		73808	42188	2016-06-01 15:51:33 +0200	2016-11-25 00:19:46 +0100	1	41486	1	-73	2016-06-01 15:51:33 +0200	2016-11-25 00:19:46 +0100	23	30	180	140.9	43.5	138.1	125	46.6	0			Oui	Non	Non	Non	Non	Non	Non	Non	Non	Non	Non	Oui	Non	Non	Non	1	2	2	Non	Non	Non	Non	Non	Non
C-N	26518	F	62119		61663	42188	2016-06-01 15:51:33 +0200	2016-11-30 09:05:07 +0100	1	41486	1	-71	2016-06-01 15:51:33 +0200	2016-11-30 09:05:07 +0100	20	41	167	155.6	55.8	143	163	43.4	0			Non	Non	Non	Non	Non	Non	Non	Non	Non	Non	Non	Non	Non	Non	Non	2	1	2	Non	Non	Non	Non	Non	Non
W-B	21400	M	42207		66185	42188	2016-06-01 15:51:33 +0200	2016-09-01 17:31:24 +0200	1	41486	1	-70	2016-06-01 15:51:33 +0200	2016-09-01 17:31:24 +0200	7	55	176	128.5	41.5	136.4	127	43.9	0			Non	Non	Non	Non	Non	Non	Non	Non	Non	Non	Non	Non	Oui	Non	Non	2	1	2	Non	Non	Non	Non	Non	Non
R-G	18144	M	38169		10478	42188	2016-06-01 15:51:34 +0200	2016-11-25 00:19:47 +0100	1	41472	1	-69	2016-06-01 15:51:34 +0200	2016-11-25 00:19:47 +0100	25	63	167	147.5	52.9	157	148	49.5	0			Oui	Non	Oui	Oui	Non	Non	Non	Non	Non	Non	Non	Oui	Non	Non	Non	2	1	2	Non	Non	Non	Non	Non	Non
T-Z	27089	F	99352		61041	42205	2016-06-01 15:51:34 +0200	2016-09-01 17:31:24 +0200	1	41472	1	-68	2016-06-01 15:51:34 +0200	2016-09-01 17:31:24 +0200	13	39	163	138	51.9	133.4	146	43.4	0			Non	Non	Non	Non	Non	Non	Non	Non	Non	Non	Non	Non	Non	Non	Non	1	2	3	Non	Non	Non	Non	Non	Non
C-E	20389	F	38052		13062	42188	2016-06-01 15:51:35 +0200	2016-09-01 17:31:25 +0200	1	41472	1	-67	2016-06-01 15:51:35 +0200	2016-09-01 17:31:25 +0200	19	57	171	130.3	44.6	126	170	48	1	2	2003	Non	Non	Non	Non	Non	Non	Non	Non	Non	Non	Non	Non	Non	Non	Non	2	2	0	Non	Non	Non	Oui	Non	Non
A-N	28432	F	95500		61031	42282	2016-06-01 15:51:35 +0200	2016-09-01 17:31:25 +0200	1	41472	1	-66	2016-06-01 15:51:35 +0200	2016-09-01 17:31:25 +0200	39	35	160	117	45.7	116.5	120	40.4	0			Non	Non	Non	Non	Non	Non	Non	Non	Non	Non	Non	Non	Non	Non	Non	3	2	2	Non	Non	Non	Non	Non	Non
E-R	24553	F	93072		63219	42188	2016-06-01 15:51:35 +0200	2016-09-01 17:31:25 +0200	1	41458	1	-65	2016-06-01 15:51:35 +0200	2016-09-01 17:31:25 +0200	10	46	160	132.5	51.8	128.7	146	42	0			Non	Non	Non	Non	Non	Non	Non	Non	Non	Non	Non	Non	Non	Non	Non	3	1	4	Non	Non	Non	Non	Non	Non
C-H	20532	M	26114		61740	42188	2016-06-01 15:51:36 +0200	2016-09-01 17:31:25 +0200	1	41458	1	-62	2016-06-01 15:51:36 +0200	2016-09-01 17:31:25 +0200	6	57	173	177	59.1	156	175	56	0			Oui	Non	Non	Non	Non	Non	Non	Non	Non	Non	Non	Non	Non	Non	Non	2	1	1	Non	Non	Non	Oui	Non	Non
D-C	20694	F	73303		72292	42188	2016-06-01 15:51:36 +0200	2016-11-25 00:19:47 +0100	1	41444	1	-61	2016-06-01 15:51:36 +0200	2016-11-25 00:19:47 +0100	27	56	172	126.6	42.8	145.5	132.5	42.8	0			Oui	Non	Oui	Non	Non	Non	Oui	Non	Non	Non	Non	Oui	Non	Non	Non	2	1	0	Non	Non	Non	Oui	Non	Non
D-N	24125	F	69123		0	42188	2016-06-01 15:51:37 +0200	2016-11-25 00:19:48 +0100	1	41444	1	-58	2016-06-01 15:51:37 +0200	2016-11-25 00:19:48 +0100	19	47	160	96	37.5	111.1	134.9	33	2	1	2010	Non	Non	Non	Non	Non	Non	Non	Non	Non	Non	Non	Non	Non	Non	Non	1	2	2	Non	Non	Non	Non	Non	Non
S-F	21972	F	99352		52067	42201	2016-06-01 15:51:37 +0200	2016-11-25 00:19:48 +0100	1	41430	1	-57	2016-06-01 15:51:37 +0200	2016-11-25 00:19:48 +0100	31	53	157	129.1	52.4	148.7	147	43.3	0			Oui	Non	Oui	Oui	Non	Non	Non	Oui	Non	Non	Non	Oui	Non	Non	Oui	1	2	7	Non	Non	Non	Non	Non	Non
O-J	21638	M	99352		40013	42247	2016-06-01 15:51:38 +0200	2016-11-25 00:19:49 +0100	1	41430	1	-56	2016-06-01 15:51:38 +0200	2016-11-25 00:19:49 +0100	36	54	163	96	36.1	115.7	98	47.8	0			Oui	Non	Non	Non	Non	Non	Non	Non	Non	Non	Non	Oui	Non	Oui	Non	2	1	3	Non	Non	Non	Non	Non	Non
C-E	27465	F	67482		69338	42188	2016-06-01 15:51:38 +0200	2016-09-01 17:31:27 +0200	1	41430	1	-54	2016-06-01 15:51:38 +0200	2016-09-01 17:31:27 +0200	19	38	170	112.9	39.1	128.5		39	0			Non	Non	Non	Non	Non	Non	Non	Non	Non	Non	Non	Non	Non	Non	Oui	2	1	0	Non	Non	Non	Non	Non	Non
C-M	24635	F	99326		0	42188	2016-06-01 15:51:38 +0200	2016-11-25 00:19:49 +0100	1	41416	1	-53	2016-06-01 15:51:38 +0200	2016-11-25 00:19:49 +0100	43	45	159	119	47.1	116.3	144	35	0			Oui	Non	Non	Non	Non	Non	Non	Non	Non	Non	Non	Oui	Non	Non	Oui	1	2	4	Non	Non	Non	Oui	Non	Non
M-F	22730	F	99127		60853	42188	2016-06-01 15:51:39 +0200	2016-10-26 12:45:12 +0200	1	41416	1	-50	2016-06-01 15:51:39 +0200	2016-10-26 12:45:12 +0200	21	51	160	95	37.1	125.2	127	42.1	0			Non	Non	Non	Non	Non	Non	Non	Non	Non	Non	Non	Non	Non	Non	Oui	1	2	2	Non	Non	Non	Non	Non	Non
P-G	21528	F	57227		35332	42188	2016-06-01 15:51:39 +0200	2016-09-01 17:31:28 +0200	1	41409	1	-49	2016-06-01 15:51:39 +0200	2016-09-01 17:31:28 +0200	17	54	157	95.3	38.7	114.2	125	37.4	0			Oui	Non	Non	Non	Non	Non	Non	Non	Non	Non	Non	Oui	Oui	Non	Non	1	2	1	Non	Non	Non	Oui	Non	Non
M-R	31746	F	62510		72064	42188	2016-06-01 15:51:40 +0200	2016-09-01 17:31:28 +0200	1	41409	1	-48	2016-06-01 15:51:40 +0200	2016-09-01 17:31:28 +0200	19	26	165	122.1	44.8	112.5		36.4	0			Non	Non	Non	Non	Non	Non	Non	Non	Non	Non	Non	Non	Non	Non	Non	3	1	0	Non	Non	Non	Non	Non	Non
J-C	27716	F	38185		0	42191	2016-06-01 15:51:40 +0200	2016-09-01 17:31:28 +0200	1	41409	1	-47	2016-06-01 15:51:40 +0200	2016-09-01 17:31:28 +0200	22	37	162	137.8	52.5	149		42	0			Non	Non	Non	Non	Non	Non	Non	Oui	Non	Non	Non	Non	Non	Non	Non	1	2	1	Oui	Non	Non	Non	Non	Non
C-N	32337	F	38516		72295	42188	2016-06-01 15:51:40 +0200	2016-09-01 17:31:28 +0200	1	41409	1	-46	2016-06-01 15:51:40 +0200	2016-09-01 17:31:28 +0200	17	24	160	119.5	46.7	128.2		40	0			Non	Non	Non	Non	Non	Non	Non	Non	Non	Non	Non	Non	Non	Non	Non	1	2	1	Non	Non	Non	Non	Non	Non
F-A	22296	F			0	42216	2016-06-01 15:51:41 +0200	2016-09-01 17:31:28 +0200	1	41381	1	-45	2016-06-01 15:51:41 +0200	2016-09-01 17:31:28 +0200	52	52	161	96.9	37.4	114	118		0			Non	Non	Non	Non	Non	Non	Non	Non	Non	Non	Non	Non	Non	Non	Non	2	2	0	Non	Non	Non	Non	Non	Non
B-A	27338	F	38516		0	42188	2016-06-01 15:51:41 +0200	2016-09-01 17:31:28 +0200	1	41381	1	-44	2016-06-01 15:51:41 +0200	2016-09-01 17:31:28 +0200	12	38	161	122.8	47.4	142.5		40	1	1	2010	Non	Non	Non	Non	Non	Non	Non	Non	Non	Non	Non	Non	Non	Non	Non	1	2	2	Non	Non	Non	Oui	Non	Non
G-C	28992	F	38421		62287	42188	2016-06-01 15:51:41 +0200	2016-09-01 17:31:29 +0200	1	41381	1	-42	2016-06-01 15:51:41 +0200	2016-09-01 17:31:29 +0200	15	33	155	113	47	125	138		0			Non	Non	Non	Non	Non	Non	Non	Non	Non	Non	Non	Non	Non	Non	Non	2	6	1	Non	Non	Non	Non	Non	Non
B-V	25685	F	83137		19891	42188	2016-06-01 15:51:42 +0200	2016-09-01 17:31:29 +0200	1	41374	1	-40	2016-06-01 15:51:42 +0200	2016-09-01 17:31:29 +0200	51	42	154	119.2	50.3	130.4		38.8	0			Non	Non	Non	Non	Non	Non	Non	Non	Non	Non	Non	Oui	Non	Non	Non	1	6	2	Non	Non	Non	Non	Non	Non
T-N	19379	F	38185		72066	42188	2016-06-01 15:51:42 +0200	2016-09-01 17:31:29 +0200	1	41374	1	-39	2016-06-01 15:51:42 +0200	2016-09-01 17:31:29 +0200	12	60	158	98	39.3	113	130		0			Oui	Non	Non	Non	Non	Non	Non	Non	Non	Non	Non	Non	Non	Non	Non	2	2	1	Non	Non	Non	Oui	Non	Non
C-J	30437	M	38421		0	42188	2016-06-01 15:51:42 +0200	2016-11-25 00:19:50 +0100	1	41367	1	-36	2016-06-01 15:51:42 +0200	2016-11-25 00:19:50 +0100	55	29	168	171	60.6	143.6	160	54	0			Oui	Non	Non	Non	Non	Non	Non	Non	Non	Non	Non	Oui	Non	Non	Non	1	1	0	Non	Non	Non	Oui	Non	Non
L-P	24857	F	3095		72063	42188	2016-06-01 15:51:43 +0200	2016-09-01 17:31:30 +0200	1	41367	1	-35	2016-06-01 15:51:43 +0200	2016-09-01 17:31:30 +0200	18	45	164	176	65.4	128	190	41.4	1	1	2001	Non	Non	Non	Non	Non	Non	Non	Non	Non	Non	Non	Non	Non	Non	Non	1	1	0	Non	Non	Non	Oui	Non	Non
C-A	30147	F	38421		0	42216	2016-06-01 15:51:43 +0200	2016-09-01 17:31:30 +0200	1	41367	1	-34	2016-06-01 15:51:43 +0200	2016-09-01 17:31:30 +0200	48	30	160	112.5	43.9	117.4	135	41	0			Non	Non	Non	Non	Non	Non	Non	Non	Non	Non	Non	Non	Non	Non	Non	1	2	3	Non	Non	Non	Non	Non	Non
B-C	30500	F	38337		0	42188	2016-06-01 15:51:44 +0200	2016-09-01 17:31:30 +0200	1	41346	1	-33	2016-06-01 15:51:44 +0200	2016-09-01 17:31:30 +0200	18	29	160	115	44.9	130.6	134	41	0			Non	Non	Non	Non	Non	Non	Non	Non	Non	Non	Non	Non	Non	Non	Non	1	2	1	Non	Non	Non	Non	Non	Non
L-K	26604	F	94017		0	42188	2016-06-01 15:51:44 +0200	2016-09-01 17:31:31 +0200	1	41346	1	-32	2016-06-01 15:51:44 +0200	2016-09-01 17:31:31 +0200	43	40	160	102.5	40	123.7	119	38.5	2	1	2003	Non	Non	Non	Non	Non	Non	Non	Non	Non	Non	Non	Non	Non	Non	Non	3	2	2	Non	Non	Non	Non	Non	Non
B-S	33006	F	38421		0	42188	2016-06-01 15:51:45 +0200	2016-11-25 00:19:51 +0100	1	41346	1	-31	2016-06-01 15:51:45 +0200	2016-11-25 00:19:51 +0100	18	22	170	124.8	43.2	131.5	126	47	0			Non	Non	Non	Non	Non	Non	Non	Non	Non	Non	Non	Non	Non	Non	Non	1	1	0	Non	Non	Non	Non	Non	Non
B-R	26589	F	38185		70859	42188	2016-06-01 15:51:45 +0200	2016-09-01 17:31:31 +0200	1	41346	1	-30	2016-06-01 15:51:45 +0200	2016-09-01 17:31:31 +0200	47	40	158	137	54.9	125.6	135	43.5	0			Non	Non	Non	Non	Non	Non	Non	Non	Non	Non	Non	Non	Non	Non	Oui	2	2	5	Non	Non	Non	Oui	Non	Non
L-M	24419	F	38516		51271	42151	2016-06-01 15:51:46 +0200	2016-11-25 00:19:52 +0100	1	41325	1	-29	2016-06-01 15:51:46 +0200	2016-11-25 00:19:52 +0100	67	46	154	112.3	47.4	120.5	132	40.5	1	1	2002	Non	Non	Non	Non	Non	Non	Non	Non	Non	Non	Non	Oui	Non	Non	Non	2	2	3	Non	Non	Non	Non	Non	Non
F-M	29792	F	73065		63499	42188	2016-06-01 15:51:46 +0200	2016-09-01 17:31:32 +0200	1	41325	1	-27	2016-06-01 15:51:46 +0200	2016-09-01 17:31:32 +0200	39	31	165	120	44.1	126	124	40.9	0			Oui	Non	Non	Non	Non	Non	Non	Non	Non	Non	Non	Non	Non	Non	Oui	3	2	1	Non	Non	Non	Non	Non	Non
H-D	19049	F	38516		0	42188	2016-06-01 15:51:46 +0200	2016-09-01 17:31:32 +0200	1	41325	1	-26	2016-06-01 15:51:46 +0200	2016-09-01 17:31:32 +0200	49	61	152	102	44.1	118.6	130	38.5	0			Oui	Non	Non	Non	Non	Non	Non	Non	Non	Non	Non	Oui	Non	Non	Non	3	2	3	Non	Non	Oui	Non	Non	Non
D-C	27241	F	38516		55209	42188	2016-06-01 15:51:47 +0200	2016-09-01 17:31:32 +0200	1	41318	1	-23	2016-06-01 15:51:47 +0200	2016-09-01 17:31:32 +0200	46	38	163	125	47	137.7		43.3	0			Oui	Non	Non	Non	Non	Non	Non	Non	Non	Non	Non	Oui	Non	Non	Non	1	2	3	Non	Non	Non	Non	Non	Non
C-A	21322	F	38185		57954	42188	2016-06-01 15:51:47 +0200	2016-09-01 17:31:33 +0200	1	41304	1	-20	2016-06-01 15:51:47 +0200	2016-09-01 17:31:33 +0200	48	54	174	128.7	42.5	119.3	137	39.3	1	2	2000	Non	Non	Oui	Oui	Non	Non	Non	Non	Non	Non	Non	Non	Non	Non	Non	1	2	2	Non	Non	Non	Non	Non	Non
C-R	27714	F	37050		0	42188	2016-06-01 15:51:47 +0200	2016-11-25 00:19:52 +0100	1	41248	1	-15	2016-06-01 15:51:47 +0200	2016-11-25 00:19:52 +0100	48	37	170	120.7	41.8	111.5	122	39	0			Non	Non	Non	Non	Non	Non	Non	Non	Non	Non	Non	Non	Non	Non	Non	1	1	2	Non	Non	Non	Non	Non	Non
B-I	29397	F	38185		56614	42188	2016-06-01 15:51:48 +0200	2016-11-25 00:19:53 +0100	1	41234	1	-11	2016-06-01 15:51:48 +0200	2016-11-25 00:19:53 +0100	48	32	163	115.6	43.5	123.4	117	48.5	0			Non	Non	Non	Non	Non	Non	Non	Non	Non	Non	Non	Non	Non	Non	Non	3	2	4	Non	Non	Non	Non	Non	Non
E-H	34253	F	99201		0	42188	2016-06-01 15:51:48 +0200	2016-11-25 00:19:53 +0100	1	41234	1	-10	2016-06-01 15:51:48 +0200	2016-11-25 00:19:53 +0100	52	19	167	125	44.8	125	126	42	0			Non	Oui	Non	Non	Non	Non	Non	Non	Non	Non	Non	Non	Non	Non	Non	1	2	0	Non	Non	Non	Non	Non	Non
D-V	24986	F	68309		0	42216	2016-06-01 15:51:49 +0200	2016-09-01 17:31:33 +0200	1	41234	1	-9	2016-06-01 15:51:49 +0200	2016-09-01 17:31:33 +0200	42	44	168	116	41.1	112.5	134	39	0			Non	Non	Non	Non	Non	Non	Non	Non	Non	Non	Non	Non	Non	Non	Oui	2	2	1	Non	Non	Non	Non	Non	Non
R-N	25701	F			0	42188	2016-06-01 15:51:49 +0200	2016-11-25 00:19:53 +0100	1	41234	1	-8	2016-06-01 15:51:49 +0200	2016-11-25 00:19:53 +0100	51	42	165	111.8	41.1	117.3		38.6	0			Non	Non	Non	Non	Non	Non	Non	Non	Non	Non	Non	Non	Non	Non	Non	1	1	2	Non	Non	Non	Non	Non	Non
B-M	21764	F	97414		0	42188	2016-06-01 15:51:49 +0200	2016-11-25 00:19:53 +0100	1	41220	1	-7	2016-06-01 15:51:49 +0200	2016-11-25 00:19:53 +0100	48	53	161	100	38.6	113	125	36.5	0			Oui	Non	Non	Non	Non	Non	Non	Non	Non	Non	Non	Non	Non	Non	Non	1	2	3	Non	Non	Non	Non	Non	Non
R-C	28275	F	69189		56129	42188	2016-06-01 15:51:50 +0200	2016-09-01 17:31:34 +0200	1	41199	1	-5	2016-06-01 15:51:50 +0200	2016-09-01 17:31:34 +0200	39	35	182	190.6	57.5	160.5		42	0			Oui	Non	Non	Non	Non	Non	Non	Oui	Non	Non	Non	Non	Non	Non	Non	1	1	0	Non	Non	Non	Non	Non	Non
L-S	25562	M	87085		55800	42216	2016-06-01 15:51:50 +0200	2016-09-01 17:31:34 +0200	1	41185	1	-3	2016-06-01 15:51:50 +0200	2016-09-01 17:31:34 +0200	36	42	173	178.9	59.8	163		48.5	0			Non	Non	Non	Non	Non	Non	Non	Non	Non	Non	Non	Non	Non	Non	Non	2	1	2	Non	Non	Non	Non	Non	Non
B-M	28575	F	97101		0	42201	2016-06-01 15:51:51 +0200	2016-09-01 17:31:35 +0200	1	41178	1	-1	2016-06-01 15:51:51 +0200	2016-09-01 17:31:35 +0200	47	34	166	129.7	47.1	140	143	42	0			Oui	Non	Non	Non	Non	Non	Non	Non	Non	Non	Non	Non	Non	Non	Non	1	1	3	Non	Non	Non	Non	Non	Non
K-E	23201	M	99118			41648	2016-06-01 15:51:51 +0200	2016-09-01 17:31:35 +0200	1	41752	1	1	2016-06-01 15:51:51 +0200	2016-09-01 17:31:35 +0200	67	50	186	153	44.2	148.5	123.4	51.5	0			Oui	Non	Non	Non	Non	Non	Non	Non	Non	Non	Non	Oui	Non	Non	Non	1	2	2	Non	Non	Non	Non	Non	Non
T-G	32161	F	38421			41648	2016-06-01 15:51:51 +0200	2016-11-25 00:19:54 +0100	1	41648	1	2	2016-06-01 15:51:51 +0200	2016-11-25 00:19:54 +0100	200	25	162	103.5	39.4	106.8	131	37.4	0			Non	Non	Non	Non	Non	Non	Non	Non	Non	Non	Non	Non	Non	Non	Non			1	Non	Non	Non	Non	Non	Non
E-N	22012	F	73065			41648	2016-06-01 15:51:52 +0200	2016-09-01 17:31:35 +0200	1	41752	1	3	2016-06-01 15:51:52 +0200	2016-09-01 17:31:35 +0200	57	54	175	155.8	50.9	117.1	153	40.8	0			Non	Non	Non	Non	Non	Non	Non	Non	Non	Non	Non	Oui	Non	Non	Non	1	2	0	Non	Non	Non	Non	Non	Non
P-H	27268	F	99351		0	41648	2016-06-01 15:51:52 +0200	2016-09-01 17:31:35 +0200	1	41647	1	4	2016-06-01 15:51:52 +0200	2016-09-01 17:31:35 +0200	13	39	150	87	38.7	117	115	38.5	0			Non	Non	Non	Non	Non	Non	Non	Non	Non	Non	Non	Non	Non	Non	Non	1	2	1	Non	Non	Non	Non	Non	Non
M-R	31046	F	38185		63911	41648	2016-06-01 15:51:52 +0200	2016-09-01 17:31:36 +0200	1	41647	1	5	2016-06-01 15:51:52 +0200	2016-09-01 17:31:36 +0200	9	29	166	111.5	40.5	116	134	39	0			Non	Non	Non	Non	Non	Non	Non	Non	Non	Non	Non	Non	Non	Non	Non	1	2	3	Non	Non	Non	Non	Non	Non
S-M	24254	F	99127		63898	41648	2016-06-01 15:51:53 +0200	2016-09-01 17:31:36 +0200	1	41647	1	6	2016-06-01 15:51:53 +0200	2016-09-01 17:31:36 +0200	9	47	165	142	52.2	122.5	151	40.5	1	2	1998	Non	Non	Non	Non	Non	Non	Non	Non	Non	Non	Non	Non	Non	Non	Non	2	6		Non	Non	Non	Non	Non	Non
A-R	29170	M	73248		50233	41648	2016-06-01 15:51:53 +0200	2016-09-01 17:31:36 +0200	1	41647	1	7	2016-06-01 15:51:53 +0200	2016-09-01 17:31:36 +0200	8	34	169	137.5	48.1	138	145	48	0			Non	Non	Non	Non	Non	Non	Non	Non	Oui	Non	Non	Oui	Non	Non	Non	1	1	0	Non	Non	Non	Non	Non	Non
S-F	31130	F	99416			41655	2016-06-01 15:51:54 +0200	2016-09-01 17:31:37 +0200	1	41696	1	8	2016-06-01 15:51:54 +0200	2016-09-01 17:31:37 +0200	12	28	160	130.5	51	130	137.4	36.4	0			Non	Non	Non	Non	Non	Non	Non	Non	Non	Non	Non	Non	Non	Non	Non	1	2	2	Non	Non	Non	Non	Non	Non
N-N	27034	F	38185			41655	2016-06-01 15:51:54 +0200	2016-11-25 00:19:55 +0100	1	41655	1	9	2016-06-01 15:51:54 +0200	2016-11-25 00:19:55 +0100	201	40	165	133.9	49.2	132	140.4	30.5	0			Non	Non	Non	Non	Non	Non	Non	Non	Non	Non	Non	Oui	Non	Non	Non				Non	Non	Non	Non	Non	Non
O-M	19275	M	99350			41662	2016-06-01 15:51:54 +0200	2016-11-25 00:19:55 +0100	1	41773	1	10	2016-06-01 15:51:54 +0200	2016-11-25 00:19:55 +0100	84	61	196	155.5	40.5	153	126	48.2	0			Oui	Non	Oui	Non	Oui	Non	Non	Non	Non	Non	Non	Non	Non	Non	Non	2	2	1	Non	Non	Non	Non	Non	Non
B-R	20885	F	99127		0	41662	2016-06-01 15:51:55 +0200	2016-09-01 17:31:37 +0200	1	41773	1	11	2016-06-01 15:51:55 +0200	2016-09-01 17:31:37 +0200	29	57	156	110.4	45.4	124.5	130.5	37.2	0			Oui	Non	Non	Non	Non	Non	Non	Non	Non	Non	Non	Non	Non	Oui	Non	2	2	2	Non	Non	Non	Non	Non	Non
B-A	29442	M	74010		0	41669	2016-06-01 15:51:55 +0200	2016-09-01 17:31:37 +0200	1	41675	1	12	2016-06-01 15:51:55 +0200	2016-09-01 17:31:37 +0200	4	33	185	144	42.1	135.6	130	47	0			Non	Non	Non	Non	Non	Non	Non	Non	Oui	Non	Non	Non	Non	Non	Non	3	2	0	Non	Non	Non	Non	Non	Non
J-F	24708	M	38516			41669	2016-06-01 15:51:55 +0200	2016-11-25 00:19:55 +0100	1	41808	1	13	2016-06-01 15:51:55 +0200	2016-11-25 00:19:55 +0100	72	46	187	148	42.3	143.5	136	48.2	0			Non	Non	Non	Non	Non	Non	Non	Oui	Non	Non	Non	Oui	Non	Non	Non	2	1		Non	Non	Non	Non	Non	Non
M-A	19865	F	38053			41676	2016-06-01 15:51:56 +0200	2016-09-01 17:31:38 +0200	1	41808	1	14	2016-06-01 15:51:56 +0200	2016-09-01 17:31:38 +0200	11	60	172	118.9	40.2	115.6	141	43	0			Oui	Non	Non	Non	Non	Non	Non	Non	Non	Non	Non	Non	Non	Non	Non	1	1	3	Oui	Non	Non	Non	Non	Non
E-V	27903	F	99323			41676	2016-06-01 15:51:56 +0200	2016-10-26 09:03:37 +0200	1	41808	1	15	2016-06-01 15:51:56 +0200	2016-10-26 09:03:37 +0200	22	38	173	142.2	47.5	134	141	44	0			Non	Non	Non	Non	Non	Non	Non	Non	Non	Non	Non	Non	Oui	Non	Non	1	1	2	Non	Non	Non	Oui	Non	Non
R-D	33026	M	38421		0	41677	2016-06-01 15:51:56 +0200	2016-09-01 17:31:38 +0200	1	41675	1	16	2016-06-01 15:51:56 +0200	2016-09-01 17:31:38 +0200	7	23	190	153	42.4	129	149	42.5	0			Non	Non	Non	Non	Non	Non	Non	Non	Non	Non	Non	Non	Non	Non	Non	3	2	0	Non	Non	Non	Non	Non	Non
V-A	27883	F	78646			41677	2016-06-01 15:51:57 +0200	2016-09-01 17:31:39 +0200	1	41675	1	17	2016-06-01 15:51:57 +0200	2016-09-01 17:31:39 +0200	57	37	179	121	37.8	118	129	39.8	0			Non	Non	Non	Non	Non	Non	Non	Non	Non	Non	Non	Oui	Non	Non	Non	3	2	0	Non	Non	Non	Non	Non	Non
S-J	22255	F	52182		67963	41683	2016-06-01 15:51:57 +0200	2016-09-01 17:31:39 +0200	1	41815	1	18	2016-06-01 15:51:57 +0200	2016-09-01 17:31:39 +0200	10	53	157	107.8	43.7	122	130.3	36	0			Non	Non	Non	Non	Non	Non	Non	Non	Non	Non	Non	Non	Non	Non	Non	1	1	1	Non	Non	Non	Non	Non	Non
L-V	28661	F	59271			41683	2016-06-01 15:51:58 +0200	2016-11-25 00:19:56 +0100	1	41683	1	19	2016-06-01 15:51:58 +0200	2016-11-25 00:19:56 +0100	199	35	165	128	47	126	146	40.2	0			Non	Non	Non	Non	Non	Non	Non	Non	Non	Non	Non	Non	Non	Non	Non	3	1		Non	Non	Non	Oui	Non	Non
F-C	27497	F	13056			41683	2016-06-01 15:51:58 +0200	2016-09-01 17:31:39 +0200	1	41773	1	20	2016-06-01 15:51:58 +0200	2016-09-01 17:31:39 +0200	15	39	169	105.1	36.8	120	117	40.5	0			Non	Non	Non	Non	Non	Non	Non	Non	Non	Non	Non	Non	Non	Non	Non	1	2	2	Non	Non	Non	Non	Non	Non
C-P	20628	M	74010		26814	41697	2016-06-01 15:51:58 +0200	2016-11-30 08:51:01 +0100	1	41815	1	21	2016-06-01 15:51:58 +0200	2016-11-30 08:51:01 +0100	18	58	177	124.6	39.8	133.2	125.7	42.8	0			Oui	Non	Non	Non	Non	Non	Non	Non	Non	Non	Non	Oui	Non	Non	Non	1	1	0	Non	Non	Non	Oui	Non	Oui
Y-M	29890	F	38517			41697	2016-06-01 15:51:59 +0200	2016-11-25 00:19:57 +0100	1	41822	1	22	2016-06-01 15:51:59 +0200	2016-11-25 00:19:57 +0100	15	32	156	112	46	115	149.4	35.6	0			Non	Non	Non	Non	Non	Non	Non	Non	Non	Non	Non	Non	Non	Non	Non	1	2	1	Non	Non	Non	Non	Non	Non
A-M	25998	M	38516		34943	41697	2016-06-01 15:51:59 +0200	2016-09-01 17:31:40 +0200	1	41696	1	23	2016-06-01 15:51:59 +0200	2016-09-01 17:31:40 +0200	7	43	176	156	50.4	146	135		0			Oui	Non	Non	Non	Non	Non	Non	Non	Non	Non	Non	Oui	Non	Non	Non	1	1	1	Non	Non	Non	Non	Non	Non
P-V	21374	F	44084		65008	41697	2016-06-01 15:52:00 +0200	2016-09-01 17:31:40 +0200	1	41696	1	24	2016-06-01 15:52:00 +0200	2016-09-01 17:31:40 +0200	10	55	162	135	51.4	134	149		0			Non	Non	Non	Non	Non	Non	Non	Oui	Non	Non	Non	Non	Non	Non	Non	1	1	2	Non	Non	Non	Non	Non	Non
C-C	20815	F	73065		0	41712	2016-06-01 15:52:00 +0200	2016-09-01 17:31:41 +0200	1	41822	1	25	2016-06-01 15:52:00 +0200	2016-09-01 17:31:41 +0200	21	57	158	100	40.1	114.3	128	36	0			Non	Non	Non	Non	Non	Non	Non	Non	Non	Non	Non	Non	Non	Non	Non	2	1	1	Non	Non	Non	Non	Non	Non
M-B	24180	M	99134			41712	2016-06-01 15:52:00 +0200	2016-09-01 17:31:41 +0200	1	41976	1	26	2016-06-01 15:52:00 +0200	2016-09-01 17:31:41 +0200	54	48	168	156.2	55.3	154	140	48.4	0			Non	Non	Non	Non	Non	Non	Non	Non	Non	Non	Non	Non	Non	Non	Non	3	2	3	Non	Non	Non	Non	Non	Non
F-A	33896	F	38563		0	41717	2016-06-01 15:52:01 +0200	2016-09-01 17:31:41 +0200	1	41717	1	27	2016-06-01 15:52:01 +0200	2016-09-01 17:31:41 +0200	12	21	160	123	48	107	104		0			Non	Non	Non	Non	Non	Non	Non	Non	Non	Non	Non	Non	Non	Non	Oui	1	2	1	Non	Non	Non	Oui	Non	Non
F-M	26552	F	38516			41717	2016-06-01 15:52:01 +0200	2016-11-30 08:55:07 +0100	1	41717	1	29	2016-06-01 15:52:01 +0200	2016-11-30 08:55:07 +0100	23	41	165	137	50.3	132	172		0			Non	Non	Non	Non	Non	Non	Non	Non	Non	Non	Non	Non	Non	Non	Non	3	2	0	Non	Non	Non	Non	Non	Non
C-M	20796	M	38185			41718	2016-06-01 15:52:02 +0200	2016-09-01 17:31:42 +0200	1	41836	1	30	2016-06-01 15:52:02 +0200	2016-09-01 17:31:42 +0200	67	57	183	162	48.4	138	153		0			Non	Non	Non	Non	Non	Non	Non	Oui	Non	Non	Non	Non	Oui	Non	Non	2	1	1	Non	Non	Non	Non	Non	Non
S-I	26540	F	89387			41718	2016-06-01 15:52:02 +0200	2016-11-25 00:19:59 +0100	1	41836	1	31	2016-06-01 15:52:02 +0200	2016-11-25 00:19:59 +0100	44	41	160	105	41	121	129.5	39	0			Oui	Non	Non	Non	Non	Non	Non	Non	Non	Non	Non	Oui	Non	Non	Non	1	2	1	Non	Non	Non	Non	Non	Non
B-F	21297	F	73123			41718	2016-06-01 15:52:03 +0200	2016-09-01 17:31:42 +0200	1	41836	1	32	2016-06-01 15:52:03 +0200	2016-09-01 17:31:42 +0200	17	56	167	107.4	38.5	113	128.6	35	0			Non	Non	Non	Non	Non	Non	Non	Non	Non	Non	Non	Non	Non	Non	Non	1	2	2	Non	Non	Non	Non	Non	Non
A-M	24854	F	38421		65665	41724	2016-06-01 15:52:03 +0200	2016-09-01 17:31:42 +0200	1	41724	1	33	2016-06-01 15:52:03 +0200	2016-09-01 17:31:42 +0200	9	46	160	126	49.2	137	147		0			Non	Non	Non	Non	Non	Non	Non	Non	Non	Non	Non	Non	Non	Non	Non	3	1	1	Oui	Non	Non	Non	Non	Non
H-M	32741	F	38516		67267	41724	2016-06-01 15:52:04 +0200	2016-09-01 17:31:43 +0200	1	41724	1	35	2016-06-01 15:52:04 +0200	2016-09-01 17:31:43 +0200	17	24	160	114	44.5	132	141		0			Non	Non	Non	Non	Non	Non	Non	Non	Non	Non	Non	Non	Non	Non	Non	1	2	0	Non	Non	Non	Non	Non	Non
V-S	30835	F	38416		66069	41724	2016-06-01 15:52:04 +0200	2016-09-01 17:31:43 +0200	1	41724	1	36	2016-06-01 15:52:04 +0200	2016-09-01 17:31:43 +0200	48	29	168	148	52.4	133	160		0			Non	Non	Non	Non	Non	Non	Non	Non	Non	Non	Non	Non	Non	Non	Non	1	1	3	Non	Non	Non	Non	Non	Non
D-C	21530	F	92026			41725	2016-06-01 15:52:04 +0200	2016-11-25 00:20:00 +0100	1	41850	1	37	2016-06-01 15:52:04 +0200	2016-11-25 00:20:00 +0100	66	55	150	125	55.6	122.1	146.2	38.4	0			Oui	Non	Non	Non	Non	Non	Non	Non	Non	Non	Non	Non	Non	Non	Non	1	2	2	Non	Non	Oui	Non	Non	Non
G-L	18852	F	38547			41732	2016-06-01 15:52:05 +0200	2016-11-25 00:20:00 +0100	1	41850	1	38	2016-06-01 15:52:05 +0200	2016-11-25 00:20:00 +0100	75	63	155	125.8	52.4	131	144	40.5	1	2	1994	Oui	Non	Non	Non	Non	Non	Non	Non	Non	Non	Non	Oui	Oui	Non	Oui	1	2	2	Non	Non	Non	Oui	Non	Non
G-W	25301	F	99132			41732	2016-06-01 15:52:05 +0200	2016-11-25 00:20:00 +0100	1	41850	1	39	2016-06-01 15:52:05 +0200	2016-11-25 00:20:00 +0100	43	45	168	116	41.1	122.7	128.8	40.2	0			Non	Non	Non	Non	Non	Non	Non	Non	Non	Non	Non	Non	Non	Non	Non	3	1	0	Non	Non	Non	Oui	Non	Non
D-P	28768	F	91345			41732	2016-06-01 15:52:05 +0200	2016-11-25 00:20:00 +0100	1	41857	1	40	2016-06-01 15:52:05 +0200	2016-11-25 00:20:00 +0100	28	35	162	119.7	45.6	119.5	137	38.5	0			Non	Non	Non	Non	Non	Non	Non	Non	Non	Non	Non	Non	Non	Non	Non	1	1	3	Non	Non	Non	Non	Non	Non
P-T	25730	F	99139			41739	2016-06-01 15:52:06 +0200	2016-09-01 17:31:44 +0200	1	41969	1	41	2016-06-01 15:52:06 +0200	2016-09-01 17:31:44 +0200	17	44	166	115.1	41.8	121.8	126.3	40	0			Oui	Non	Non	Non	Non	Non	Non	Oui	Non	Non	Non	Non	Non	Non	Non	1	1	2	Non	Non	Non	Non	Non	Non
H-D	33246	F	38421		66705	41745	2016-06-01 15:52:06 +0200	2016-09-01 17:31:44 +0200	1	41745	1	43	2016-06-01 15:52:06 +0200	2016-09-01 17:31:44 +0200	13	23	168	154	54.6				0			Non	Non	Non	Non	Non	Non	Non	Non	Non	Non	Non	Non	Non	Non	Non	1	1	2	Non	Non	Non	Oui	Non	Non
Z-K	21165	F	38516			41745	2016-06-01 15:52:06 +0200	2016-09-01 17:31:44 +0200	1	41745	1	44	2016-06-01 15:52:06 +0200	2016-09-01 17:31:44 +0200	48	56	164	113	42	118	137		0			Non	Non	Non	Non	Non	Non	Non	Non	Non	Non	Non	Non	Non	Non	Non	3	1	0	Non	Non	Non	Non	Non	Non
G-P	23081	F	44109		66348	41745	2016-06-01 15:52:07 +0200	2016-09-01 17:31:45 +0200	1	41745	1	45	2016-06-01 15:52:07 +0200	2016-09-01 17:31:45 +0200	13	51	165	108	39.7	112	126		1	2	2003	Oui	Non	Non	Non	Non	Non	Non	Non	Non	Non	Non	Non	Non	Non	Non	1	2	3	Non	Non	Non	Oui	Non	Non
G-F	25716	M	38421		66434	41745	2016-06-01 15:52:07 +0200	2016-09-01 17:31:45 +0200	1	41745	1	46	2016-06-01 15:52:07 +0200	2016-09-01 17:31:45 +0200	10	43	165	130	47.8				0			Non	Non	Non	Non	Non	Non	Non	Oui	Non	Non	Non	Non	Non	Non	Non	3	1	3	Non	Non	Non	Oui	Non	Non
B-O	27996	M	37072		0	41746	2016-06-01 15:52:07 +0200	2016-09-01 17:31:45 +0200	1	41857	1	47	2016-06-01 15:52:07 +0200	2016-09-01 17:31:45 +0200	7	37	183	161.7	48.3	149.9	145	45.7	0			Oui	Non	Non	Non	Non	Non	Non	Non	Non	Non	Non	Non	Non	Non	Non	2	1	2	Non	Non	Non	Non	Non	Non
M-M	23602	F	38516			41746	2016-06-01 15:52:08 +0200	2016-10-28 13:59:54 +0200	1	41857	1	48	2016-06-01 15:52:08 +0200	2016-10-28 13:59:54 +0200	37	50	160	110.8	43.3	123.9	125.3	43.5	0			Non	Non	Non	Non	Non	Non	Non	Non	Non	Non	Non	Non	Non	Non	Non	3	2	2	Non	Non	Non	Oui	Non	Non
H-F	24500	F	69123			41752	2016-06-01 15:52:08 +0200	2016-09-01 17:31:46 +0200	1	41752	1	49	2016-06-01 15:52:08 +0200	2016-09-01 17:31:46 +0200	84	47	155	105	43.7	126	136		0			Non	Non	Non	Non	Non	Non	Non	Non	Non	Non	Non	Non	Non	Non	Non	3	2	2	Non	Non	Non	Oui	Non	Non
G-G	27758	M	38516			41753	2016-06-01 15:52:08 +0200	2016-11-25 00:20:02 +0100	1	42158	1	50	2016-06-01 15:52:08 +0200	2016-11-25 00:20:02 +0100	62	39	180	210	64.8	178	158	52.3	0			Non	Non	Non	Non	Non	Non	Non	Non	Non	Non	Non	Oui	Non	Non	Non	1	2	0	Non	Non	Non	Non	Non	Non
H-C	26755	F	38185			41753	2016-06-01 15:52:09 +0200	2016-09-01 17:31:46 +0200	1	41885	1	51	2016-06-01 15:52:09 +0200	2016-09-01 17:31:46 +0200	13	41	183	143	42.7	139	144	39.4	0			Non	Non	Non	Non	Non	Non	Non	Non	Non	Non	Non	Non	Non	Non	Non	3	2	2	Non	Non	Non	Non	Non	Non
K-B	32783	F	95018			41753	2016-06-01 15:52:09 +0200	2016-11-25 00:20:02 +0100	1	41885	1	52	2016-06-01 15:52:09 +0200	2016-11-25 00:20:02 +0100	76	24	150	107.5	47.8	108.5	126	41.6	0			Non	Non	Non	Non	Non	Non	Non	Non	Non	Non	Non	Non	Non	Non	Non	1	2	1	Non	Non	Non	Non	Non	Non
G-C	21646	F	38516		0	41774	2016-06-01 15:52:09 +0200	2016-11-25 00:20:02 +0100	1	41808	1	53	2016-06-01 15:52:09 +0200	2016-11-25 00:20:02 +0100	31	55	155	114.2	47.5	129	139	41	0			Oui	Non	Non	Non	Non	Non	Non	Non	Non	Non	Non	Oui	Oui	Non	Non	1	1	2	Non	Non	Non	Oui	Non	Non
B-C	30369	F	76384			41774	2016-06-01 15:52:10 +0200	2016-09-01 17:31:47 +0200	1	41815	1	54	2016-06-01 15:52:10 +0200	2016-09-01 17:31:47 +0200	12	31	169	134	46.9	129	150	37.2	0			Non	Non	Non	Non	Non	Non	Non	Non	Non	Non	Non	Non	Non	Non	Oui	2	1	2	Non	Non	Non	Non	Non	Non
D-A	33318	F	38421			41774	2016-06-01 15:52:10 +0200	2016-11-25 00:20:03 +0100	1	41899	1	55	2016-06-01 15:52:10 +0200	2016-11-25 00:20:03 +0100	12	23	160	128.7	50.3	124	143	38	0			Non	Non	Non	Non	Non	Non	Non	Non	Non	Non	Non	Non	Non	Non	Non	1	2	1	Non	Non	Non	Non	Non	Non
P-C	21533	F	38516			41779	2016-06-01 15:52:11 +0200	2016-10-27 12:37:25 +0200	1	41899	1	56	2016-06-01 15:52:11 +0200	2016-10-27 12:37:25 +0200	23	55	163	113	42.5	131	122	44	0			Oui	Non	Non	Non	Non	Non	Non	Non	Non	Non	Non	Non	Non	Non	Non	2	1	0	Non	Non	Non	Non	Non	Non
D-S	27629	F	2722		68574	41779	2016-06-01 15:52:11 +0200	2016-11-25 00:20:03 +0100	1	41899	1	57	2016-06-01 15:52:11 +0200	2016-11-25 00:20:03 +0100	54	39	164	140	52.1	132	163	38.5	1	1	2006	Non	Non	Non	Non	Non	Non	Non	Non	Non	Non	Non	Non	Non	Non	Non	1	2	6	Non	Non	Non	Non	Non	Non
P-J	30953	F	38516		54867	41795	2016-06-01 15:52:11 +0200	2016-09-15 12:26:25 +0200	1	41913	1	58	2016-06-01 15:52:11 +0200	2016-09-15 12:26:25 +0200	23	30	160	104	40.6	135	122.5	35.5	1	1	2007	Non	Non	Non	Non	Non	Non	Non	Non	Non	Non	Non	Non	Non	Non	Non	1	2	3	Non	Non	Non	Non	Non	Non
B-S	32038	F	99352			41795	2016-06-01 15:52:11 +0200	2016-11-25 00:20:03 +0100	1	41913	1	59	2016-06-01 15:52:11 +0200	2016-11-25 00:20:03 +0100	20	27	167	114	40.9	104	126.7	48	0			Non	Non	Non	Non	Non	Non	Non	Non	Non	Non	Non	Non	Non	Non	Non	3	2	3	Non	Non	Non	Non	Non	Non
L-M	27726	F	99322			41795	2016-06-01 15:52:12 +0200	2016-09-01 17:31:48 +0200	1	41913	1	60	2016-06-01 15:52:12 +0200	2016-09-01 17:31:48 +0200	57	38	167	111	39.8	120	124	41	0			Oui	Non	Non	Non	Non	Non	Non	Non	Non	Non	Non	Non	Non	Non	Non	1	1	7	Non	Non	Non	Non	Non	Non
B-S	23120	F	38516		68821	41802	2016-06-01 15:52:12 +0200	2016-09-01 17:31:48 +0200	1	41885	1	61	2016-06-01 15:52:12 +0200	2016-09-01 17:31:48 +0200	11	51	157	105.2	42.7	117.8	123.8	39.5	0			Non	Non	Non	Non	Non	Non	Non	Non	Non	Non	Non	Non	Non	Non	Non	1	1	0	Non	Non	Non	Non	Non	Non
L-C	22136	F	38185			41802	2016-06-01 15:52:12 +0200	2016-09-01 17:31:48 +0200	1	41920	1	62	2016-06-01 15:52:12 +0200	2016-09-01 17:31:48 +0200	65	54	150	139.7	62.1	141	165	47	0			Oui	Non	Non	Non	Non	Non	Non	Non	Non	Non	Non	Non	Non	Non	Non	1	2	3	Non	Non	Non	Non	Non	Non
T-C	27245	M	38516		68971	41809	2016-06-01 15:52:13 +0200	2016-09-22 12:28:35 +0200	1	41920	1	63	2016-06-01 15:52:13 +0200	2016-09-22 12:28:35 +0200	9	40	171	133.5	45.7	137	125.5	49.7	0			Non	Non	Non	Non	Non	Non	Non	Non	Non	Non	Non	Non	Non	Non	Non	1	1	3	Non	Non	Non	Non	Non	Non
C-N	28537	M	38185		47858	41809	2016-06-01 15:52:13 +0200	2016-11-30 08:57:15 +0100	1	41920	1	64	2016-06-01 15:52:13 +0200	2016-11-30 08:57:15 +0100	15	36	175	263	85.9	184		55.8	0			Non	Non	Non	Non	Non	Non	Non	Non	Non	Non	Non	Oui	Non	Non	Non	1	1	1	Non	Non	Non	Non	Non	Non
O-N	29795	F	38516			41809	2016-06-01 15:52:13 +0200	2016-09-01 17:31:48 +0200	1	41920	1	65	2016-06-01 15:52:13 +0200	2016-09-01 17:31:48 +0200	18	33	166	127.6	46.3	129	141	41	0			Non	Non	Non	Non	Non	Non	Non	Non	Non	Non	Non	Non	Non	Non	Non	1	2	3	Non	Non	Non	Non	Non	Non
H-P	23681	M	38516			41816	2016-06-01 15:52:13 +0200	2016-09-01 17:31:49 +0200	1	41955	1	66	2016-06-01 15:52:13 +0200	2016-09-01 17:31:49 +0200	57	50	175	117	38.2	129.5	114	44.5	0			Oui	Non	Non	Non	Non	Non	Non	Non	Non	Non	Non	Non	Non	Non	Non	3	1	0	Non	Non	Non	Non	Non	Non
C-S	26389	F	38516			41816	2016-06-01 15:52:14 +0200	2016-11-25 00:20:05 +0100	1	41822	1	67	2016-06-01 15:52:14 +0200	2016-11-25 00:20:05 +0100	22	42	150	86.2	38.3	113.5	124	36	0			Non	Non	Non	Non	Non	Non	Non	Non	Non	Non	Non	Non	Non	Non	Non	1	1	3	Non	Oui	Non	Non	Non	Non
T-M	29867	M	99132		0	41816	2016-06-01 15:52:14 +0200	2016-09-01 17:31:49 +0200	1		1	68	2016-06-01 15:52:14 +0200	2016-09-01 17:31:49 +0200	43	-11	198	197.5	50.4	157	144	49	0			Non	Non	Non	Non	Non	Non	Non	Non	Non	Non	Non	Non	Non	Non	Non	1	2	0	Non	Non	Non	Non	Non	Non
B-L	24538	F	38516			41859	2016-06-01 15:52:14 +0200	2016-09-01 17:31:49 +0200	1	41857	1	69	2016-06-01 15:52:14 +0200	2016-09-01 17:31:49 +0200	15	47	167	100	35.9				0			Non	Non	Non	Non	Non	Non	Non	Non	Non	Non	Non	Non	Non	Non	Non	1	2	2	Non	Non	Non	Non	Non	Non
L-K	27897	F	99417			41830	2016-06-01 15:52:15 +0200	2016-09-01 17:31:49 +0200	1	41955	1	70	2016-06-01 15:52:15 +0200	2016-09-01 17:31:49 +0200	60	38	164	101	37.6	108	122.5	38	0			Non	Non	Non	Non	Non	Non	Non	Non	Non	Non	Non	Non	Non	Non	Non	1	1	2	Non	Non	Non	Non	Non	Non
M-M	17977	F	99352			41830	2016-06-01 15:52:15 +0200	2016-11-25 00:20:05 +0100	1	41955	1	71	2016-06-01 15:52:15 +0200	2016-11-25 00:20:05 +0100	63	65	162	125	47.6	123	145	40	2	4	2009	Oui	Non	Non	Non	Non	Non	Non	Non	Non	Non	Non	Oui	Non	Non	Non	4	6	5	Non	Non	Non	Non	Non	Non
B-P	30153	F	59122			41836	2016-06-01 15:52:15 +0200	2016-09-01 17:31:50 +0200	1	41836	1	72	2016-06-01 15:52:15 +0200	2016-09-01 17:31:50 +0200	54	32	166	125	45.4	127	157		0			Non	Oui	Non	Non	Non	Non	Non	Non	Non	Non	Non	Non	Non	Non	Non	3	1	1	Non	Non	Non	Non	Non	Non
G-S	27996	F	13055			41837	2016-06-01 15:52:15 +0200	2016-11-25 00:20:05 +0100	1	41969	1	73	2016-06-01 15:52:15 +0200	2016-11-25 00:20:05 +0100	57	38	157	115	46.7	99.7	135.5	36.2	0			Non	Non	Non	Non	Non	Non	Non	Non	Non	Non	Non	Non	Non	Non	Non	1	2	0	Non	Non	Non	Non	Non	Non
T-L	32585	F	14220			41837	2016-06-01 15:52:15 +0200	2016-09-01 17:31:50 +0200	1	41969	1	74	2016-06-01 15:52:15 +0200	2016-09-01 17:31:50 +0200	58	25	166	147	53.3	121.5	150	39.5	0			Non	Non	Non	Non	Non	Non	Non	Non	Non	Non	Non	Non	Non	Non	Non	2	2	0	Non	Non	Non	Non	Non	Non
L-M	26566	F	38563			41844	2016-06-01 15:52:16 +0200	2016-10-06 09:18:45 +0200	1	41913	1	75	2016-06-01 15:52:16 +0200	2016-10-06 09:18:45 +0200	23	42	160	132	51.6	133.5	150	38.4	0			Oui	Non	Non	Non	Non	Non	Non	Non	Non	Non	Non	Non	Non	Non	Non	1	2	2	Non	Non	Non	Non	Non	Non
Q-J	26495	F	38421		0	41844	2016-06-01 15:52:16 +0200	2016-10-28 13:23:48 +0200	1	41976	1	76	2016-06-01 15:52:16 +0200	2016-10-28 13:23:48 +0200	15	42	156	122.5	50.3	129	145.5	43.5	0			Non	Non	Non	Non	Non	Non	Non	Non	Non	Non	Non	Non	Non	Non	Non	1	1	1	Non	Non	Non	Non	Non	Non
B-D	25691	F				41851	2016-06-01 15:52:16 +0200	2016-10-26 11:14:33 +0200	1	41976	1	77	2016-06-01 15:52:16 +0200	2016-10-26 11:14:33 +0200	15	44	166	116.6	42.3	128.4	130.4	43.2	0			Non	Non	Non	Non	Non	Non	Non	Non	Non	Non	Non	Non	Non	Non	Non	3	1	3	Non	Non	Non	Non	Non	Non
P-A	27883	F	38516			41851	2016-06-01 15:52:17 +0200	2016-09-01 17:31:51 +0200	1	41990	1	78	2016-06-01 15:52:17 +0200	2016-09-01 17:31:51 +0200	58	38	163	128.3	48.3	148	131.2	40.8	0			Oui	Non	Non	Non	Non	Non	Non	Non	Non	Non	Non	Non	Non	Non	Non	1	2	0	Non	Non	Non	Non	Non	Non
C-A	26099	F	38516			41851	2016-06-01 15:52:17 +0200	2016-11-25 00:20:06 +0100	1	41990	1	79	2016-06-01 15:52:17 +0200	2016-11-25 00:20:06 +0100	78	43	170	139	48.1	141.7	137.9	39	0			Oui	Non	Non	Non	Non	Non	Non	Non	Non	Non	Non	Oui	Non	Non	Oui	1	2	1	Non	Non	Non	Non	Non	Non
C-M	24769	F	99139			41879	2016-06-01 15:52:17 +0200	2016-11-25 00:20:06 +0100	1	41879	1	80	2016-06-01 15:52:17 +0200	2016-11-25 00:20:06 +0100	200	46	151	89	39	104	124	37	1	1	2013	Non	Non	Non	Non	Non	Non	Non	Non	Non	Non	Non	Non	Non	Non	Non			3	Non	Non	Non	Non	Non	Non
M-K	27686	F	38185			41879	2016-06-01 15:52:17 +0200	2016-09-01 17:31:51 +0200	1	41990	1	81	2016-06-01 15:52:17 +0200	2016-09-01 17:31:51 +0200	58	39	158	106	42.5	111.5	136	36	0			Non	Non	Non	Non	Non	Non	Non	Non	Non	Non	Non	Oui	Non	Non	Non	1	1	3	Non	Non	Non	Non	Non	Non
M-C	29228	F	91200			41879	2016-06-01 15:52:18 +0200	2016-09-01 17:31:51 +0200	1	42011	1	82	2016-06-01 15:52:18 +0200	2016-09-01 17:31:51 +0200	54	35	166	113.5	41.2	111	136	36.5	0			Non	Non	Non	Non	Non	Non	Non	Non	Non	Non	Non	Non	Non	Non	Non	2	1	3	Non	Non	Non	Non	Non	Non
H-C	27660	F	79191		65543	41886	2016-06-01 15:52:18 +0200	2016-09-01 17:31:51 +0200	1	41885	1	83	2016-06-01 15:52:18 +0200	2016-09-01 17:31:51 +0200	13	38	167	118	42.3	128	155		0			Non	Non	Non	Non	Non	Non	Non	Non	Non	Non	Non	Non	Non	Non	Non	1	2	2	Non	Non	Non	Non	Non	Non
M-J	32127	F	38269			41887	2016-06-01 15:52:18 +0200	2016-09-15 10:33:52 +0200	1	42011	1	84	2016-06-01 15:52:18 +0200	2016-09-15 10:33:52 +0200	23	27	170	135.7	47	118	145.5	36	0			Non	Non	Non	Non	Non	Non	Non	Non	Non	Non	Non	Non	Non	Non	Non	1	2	1	Non	Non	Non	Oui	Non	Non
V-A	29872	F	22278			41894	2016-06-01 15:52:18 +0200	2016-09-01 17:31:52 +0200	1	42011	1	85	2016-06-01 15:52:18 +0200	2016-09-01 17:31:52 +0200	54	33	160	123	48	130.4	143.5	41.5	0			Non	Non	Non	Non	Non	Non	Non	Non	Non	Non	Non	Non	Non	Non	Non	1	1	3	Non	Non	Non	Non	Non	Non
R-C	32757	F	38151			41894	2016-06-01 15:52:19 +0200	2016-09-01 17:31:52 +0200	1	42025	1	86	2016-06-01 15:52:19 +0200	2016-09-01 17:31:52 +0200	22	25	155	105	43.7	105	129	37.4	0			Non	Non	Non	Non	Non	Non	Non	Non	Non	Non	Non	Non	Non	Non	Non	3	1	1	Non	Non	Non	Non	Non	Non
H-S	30229	F	4019			41894	2016-06-01 15:52:19 +0200	2016-09-01 17:31:52 +0200	1	42025	1	87	2016-06-01 15:52:19 +0200	2016-09-01 17:31:52 +0200	65	32	155	132.2	55	126	148	41.5	0			Non	Non	Non	Non	Non	Non	Non	Non	Non	Non	Non	Non	Non	Non	Oui	1	2	0	Non	Non	Non	Non	Non	Non
V-E	28213	F	92078			41900	2016-06-01 15:52:19 +0200	2016-09-01 17:31:52 +0200	1	41899	1	88	2016-06-01 15:52:19 +0200	2016-09-01 17:31:52 +0200	53	37	169	111.6	39.1	123	134	38.5	0			Non	Non	Non	Non	Non	Non	Non	Non	Non	Non	Non	Non	Non	Non	Non	2	1	2	Non	Non	Non	Non	Non	Non
P-M	24548	F	38516			41901	2016-06-01 15:52:19 +0200	2016-09-01 17:31:52 +0200	1	42025	1	89	2016-06-01 15:52:19 +0200	2016-09-01 17:31:52 +0200	61	47	163	99.6	37.5	123.5	114	38	0			Non	Non	Non	Non	Non	Non	Non	Non	Non	Non	Non	Non	Non	Non	Non	3	2	1	Non	Non	Non	Non	Non	Non
P-R	20838	F	99127			41908	2016-06-01 15:52:19 +0200	2016-10-26 10:11:06 +0200	1	42039	1	90	2016-06-01 15:52:19 +0200	2016-10-26 10:11:06 +0200	43	58	156	102	41.9	110	118	38	0			Non	Non	Non	Non	Non	Non	Non	Non	Non	Non	Non	Non	Non	Non	Non	1	2	2	Non	Non	Non	Non	Non	Non
G-C	23236	F	76540			41908	2016-06-01 15:52:20 +0200	2016-10-10 09:57:46 +0200	1	42109	1	91	2016-06-01 15:52:20 +0200	2016-10-10 09:57:46 +0200	23	51	163	117.4	44.2	112	127		1	2	2002	Non	Non	Non	Non	Non	Non	Non	Non	Non	Non	Non	Oui	Non	Non	Oui	1	2	2	Non	Non	Non	Oui	Non	Non
G-O	21218	F	52121			41908	2016-06-01 15:52:20 +0200	2016-11-25 00:20:07 +0100	1	42039	1	92	2016-06-01 15:52:20 +0200	2016-11-25 00:20:07 +0100	85	57	170	125	43.3	126	120.5	44	1	2	1989	Oui	Non	Non	Non	Non	Non	Non	Non	Non	Non	Non	Oui	Non	Non	Non	3	2	2	Non	Non	Non	Non	Non	Non
P-A	18788	F	38185			41915	2016-06-01 15:52:20 +0200	2016-11-25 00:20:07 +0100	1	42053	1	93	2016-06-01 15:52:20 +0200	2016-11-25 00:20:07 +0100	41	63	148	97	44.3	124.1	133	39	1	1	2002	Oui	Non	Non	Non	Non	Non	Non	Non	Non	Non	Non	Oui	Non	Non	Non	1	2	4	Non	Non	Non	Non	Non	Non
R-P	21789	F	69064			41915	2016-06-01 15:52:20 +0200	2016-11-25 00:20:08 +0100	1	42053	1	94	2016-06-01 15:52:20 +0200	2016-11-25 00:20:08 +0100	78	55	183	130.8	39.1	137	136	44	0			Oui	Non	Non	Non	Non	Non	Non	Non	Non	Non	Non	Oui	Non	Non	Non	1	2	0	Non	Non	Non	Non	Non	Non
M-C	24669	F	59599			41921	2016-06-01 15:52:21 +0200	2016-09-16 13:29:33 +0200	1	42053	1	95	2016-06-01 15:52:21 +0200	2016-09-16 13:29:33 +0200	11	47	152	138.3	59.9	128.5	152	45.5	0			Non	Non	Non	Non	Non	Non	Non	Non	Non	Non	Non	Oui	Non	Non	Non	3	1	1	Non	Oui	Non	Non	Non	Non
B-A	29868	F	4112			41921	2016-06-01 15:52:21 +0200	2016-10-07 11:59:30 +0200	1	42053	1	96	2016-06-01 15:52:21 +0200	2016-10-07 11:59:30 +0200	15	33	160	155.9	60.9	139	154	43	0			Oui	Non	Non	Non	Non	Non	Non	Non	Non	Non	Non	Non	Non	Non	Oui	1	2	0	Non	Non	Non	Non	Non	Non
S-T	32949	F	38185			41928	2016-06-01 15:52:21 +0200	2016-11-25 00:20:08 +0100	1	42060	1	97	2016-06-01 15:52:21 +0200	2016-11-25 00:20:08 +0100	58	24	181	123	37.5	108	127.7	40.3	0			Non	Non	Non	Non	Non	Non	Non	Non	Non	Non	Non	Non	Non	Non	Non	3	1	0	Non	Non	Non	Non	Non	Non
H-A	28714	M	38185			41928	2016-06-01 15:52:21 +0200	2016-10-10 12:24:55 +0200	1	42060	1	98	2016-06-01 15:52:21 +0200	2016-10-10 12:24:55 +0200	39	36	168	140.8	49.9	123.5	135	48	0			Oui	Non	Non	Non	Non	Non	Non	Non	Non	Non	Non	Non	Non	Non	Non	1	2	2	Non	Non	Non	Non	Non	Non
P-M	23730	F	99352			41942	2016-06-01 15:52:22 +0200	2016-11-25 00:20:08 +0100	1	42074	1	99	2016-06-01 15:52:22 +0200	2016-11-25 00:20:08 +0100	76	50	170	149	51.6	128	146	42	0			Non	Non	Non	Non	Non	Non	Non	Non	Non	Non	Non	Oui	Non	Non	Non	2	2	1	Non	Non	Non	Non	Non	Non
S-C	24736	F	38516			41942	2016-06-01 15:52:22 +0200	2016-10-27 12:19:48 +0200	1	41976	1	100	2016-06-01 15:52:22 +0200	2016-10-27 12:19:48 +0200	18	47	172	118	39.9	130	119	38.7	0			Non	Non	Non	Non	Non	Non	Non	Non	Non	Non	Non	Non	Non	Non	Non	2	2	3	Non	Non	Non	Non	Non	Non
P-C	24243	F	38516			41942	2016-06-01 15:52:22 +0200	2016-09-28 13:35:14 +0200	1	41969	1	101	2016-06-01 15:52:22 +0200	2016-09-28 13:35:14 +0200	15	48	166	121	43.9	119	133	40.1	1	1	2006	Oui	Non	Non	Non	Non	Non	Non	Non	Non	Non	Non	Non	Non	Non	Non	2	1	2	Non	Non	Non	Non	Non	Non
K-C	29224	F	38421			41950	2016-06-01 15:52:23 +0200	2016-10-06 10:04:51 +0200	1	42074	1	102	2016-06-01 15:52:23 +0200	2016-10-06 10:04:51 +0200	15	35	158	112	44.9	115	131	43.5	0			Non	Non	Non	Non	Non	Non	Non	Non	Non	Non	Non	Non	Non	Non	Non	3	1	1	Non	Non	Non	Non	Non	Non
P-D	27946	F	26362			41950	2016-06-01 15:52:23 +0200	2016-09-01 17:31:54 +0200	1	42074	1	103	2016-06-01 15:52:23 +0200	2016-09-01 17:31:54 +0200	58	38	158	118	47.3	109.5	143.5	39.5	1	1	2008	Non	Non	Oui	Oui	Non	Non	Non	Non	Non	Non	Non	Non	Non	Non	Oui	3	1	1	Non	Non	Non	Non	Non	Non
S-S	32558	F	99421			41956	2016-06-01 15:52:23 +0200	2016-09-16 10:57:42 +0200	1	41955	1	104	2016-06-01 15:52:23 +0200	2016-09-16 10:57:42 +0200	16	25	158	99	39.7	109	110	38	0			Non	Non	Non	Non	Non	Non	Non	Non	Non	Non	Non	Non	Non	Non	Non	3	0	1	Non	Non	Non	Non	Non	Non
D-M	22057	F	99134			41968	2016-06-01 15:52:23 +0200	2016-09-01 17:31:54 +0200	1	42095	1	105	2016-06-01 15:52:23 +0200	2016-09-01 17:31:54 +0200	67	54	157	116	47.1	125.5	127	38	1	1	2004	Oui	Non	Non	Non	Non	Non	Non	Non	Non	Non	Non	Non	Non	Non	Non	3	1	0	Non	Non	Non	Oui	Non	Non
G-A	33562	F	73248			41968	2016-06-01 15:52:23 +0200	2016-11-25 00:20:09 +0100	1	42095	1	106	2016-06-01 15:52:23 +0200	2016-11-25 00:20:09 +0100	58	23	171	175	59.8	150.5	149.5	40	0			Non	Non	Non	Non	Non	Non	Non	Non	Non	Non	Non	Non	Non	Non	Non	3	2	0	Non	Non	Non	Non	Non	Non
D-C	31191	F	84007			41968	2016-06-01 15:52:24 +0200	2016-09-01 17:31:54 +0200	1	42095	1	107	2016-06-01 15:52:24 +0200	2016-09-01 17:31:54 +0200	58	29	167	112.5	40.3	130.5	137.5	38.5	0			Non	Non	Non	Non	Non	Non	Non	Non	Non	Non	Non	Non	Non	Non	Non	3	2	0	Oui	Non	Non	Non	Non	Non
D-N	30304	F	14762			41971	2016-06-01 15:52:24 +0200	2016-09-23 12:36:40 +0200	1	42095	1	108	2016-06-01 15:52:24 +0200	2016-09-23 12:36:40 +0200	15	32	167	124	44.5	124	146	38.5	1	1	1998	Non	Non	Non	Non	Non	Non	Non	Non	Non	Non	Non	Non	Non	Non	Non	2	2	2	Non	Non	Non	Non	Non	Non
B-I	23504	F	62724			41971	2016-06-01 15:52:24 +0200	2016-10-10 15:09:54 +0200	1	42102	1	109	2016-06-01 15:52:24 +0200	2016-10-10 15:09:54 +0200	15	50	163	120	45.2	126	134	40.7	0			Non	Non	Non	Non	Non	Non	Non	Non	Non	Non	Non	Non	Non	Non	Non	3	1	2	Non	Non	Non	Oui	Non	Non
D-T	25942	F	99139			41977	2016-06-01 15:52:24 +0200	2016-09-21 09:00:02 +0200	1	42102	1	110	2016-06-01 15:52:24 +0200	2016-09-21 09:00:02 +0200	24	44	160	108	42.2	123	123	41	0			Oui	Non	Non	Non	Non	Non	Non	Non	Non	Non	Non	Non	Non	Non	Non	1	2	1	Non	Non	Non	Non	Non	Oui
B-M	32396	F	38151			41977	2016-06-01 15:52:25 +0200	2016-11-25 00:20:09 +0100	1	41977	1	111	2016-06-01 15:52:25 +0200	2016-11-25 00:20:09 +0100	196	26	160	136.5	53.3	139.7	141.5	44.5	0			Non	Non	Non	Non	Non	Non	Non	Non	Non	Non	Non	Non	Non	Non	Non	1	2	3	Non	Non	Non	Non	Non	Non
T-C	19713	M	49360			41984	2016-06-01 15:52:25 +0200	2016-11-25 00:20:10 +0100	1	42039	1	112	2016-06-01 15:52:25 +0200	2016-11-25 00:20:10 +0100	40	61	170	168.5	58.3	163	152	56.5	0			Oui	Non	Non	Non	Non	Non	Non	Non	Non	Non	Non	Oui	Non	Non	Non	2	1	6	Non	Non	Non	Non	Non	Non
A-M	17960	F	38185			41990	2016-06-01 15:52:25 +0200	2016-11-25 00:20:10 +0100	1	41990	1	113	2016-06-01 15:52:25 +0200	2016-11-25 00:20:10 +0100	81	65	160	128	50	124	142		0			Non	Non	Non	Non	Non	Non	Non	Non	Non	Non	Non	Oui	Non	Non	Non	1	2	1	Non	Non	Non	Non	Non	Non
V-I	27481	F	38185			41991	2016-06-01 15:52:25 +0200	2016-10-31 14:18:25 +0100	1	42144	1	114	2016-06-01 15:52:25 +0200	2016-10-31 14:18:25 +0100	13	40	149	93.3	42	123	122.5	37	0			Oui	Non	Non	Non	Non	Non	Non	Non	Non	Non	Non	Non	Non	Non	Non	1	2	3	Non	Non	Non	Oui	Non	Non
D-M	19833	F	38185			42004	2016-06-01 15:52:26 +0200	2016-09-30 10:50:36 +0200	1	42088	1	115	2016-06-01 15:52:26 +0200	2016-09-30 10:50:36 +0200	15	60	156	98	40.3	117	124	37.5	0			Non	Non	Non	Non	Non	Non	Non	Oui	Non	Non	Non	Non	Non	Non	Non	1	1	2	Non	Non	Non	Oui	Non	Non
B-A	20850	F	99350			42004	2016-06-01 15:52:26 +0200	2016-09-01 17:31:56 +0200	1	42088	1	117	2016-06-01 15:52:26 +0200	2016-09-01 17:31:56 +0200	64	58	165	114	41.9	119.5	137	36.5	0			Non	Non	Non	Non	Non	Non	Non	Non	Non	Non	Non	Oui	Non	Non	Non	1	2	3	Non	Non	Non	Non	Non	Non
D-G	30541	F	38185			42013	2016-06-01 15:52:26 +0200	2016-09-01 17:31:56 +0200	1	42011	1	118	2016-06-01 15:52:26 +0200	2016-09-01 17:31:56 +0200	12	31	165	131.6	48.3	113.5	142	39	0			Non	Non	Non	Non	Non	Non	Non	Non	Non	Non	Non	Non	Non	Non	Non	1	1	0	Non	Non	Non	Non	Non	Non
C-A	26586	F	38185			42013	2016-06-01 15:52:27 +0200	2016-09-01 17:31:56 +0200	1	42067	1	119	2016-06-01 15:52:27 +0200	2016-09-01 17:31:56 +0200	61	42	165	121.5	44.6	122	139	40.3	0			Non	Non	Non	Non	Non	Non	Non	Non	Non	Non	Non	Non	Non	Non	Oui	3	1	3	Non	Non	Non	Non	Non	Non
R-L	28825	F	38563		0	42013	2016-06-01 15:52:27 +0200	2016-11-25 00:20:11 +0100	1	42067	1	120	2016-06-01 15:52:27 +0200	2016-11-25 00:20:11 +0100	30	36	160	118.6	46.3	122	143	37	0			Non	Non	Non	Non	Non	Non	Non	Non	Non	Non	Non	Oui	Non	Non	Non	2	2	0	Non	Non	Non	Non	Non	Non
F-C	24260	F	38516			42013	2016-06-01 15:52:27 +0200	2016-11-25 00:20:11 +0100	1	42067	1	121	2016-06-01 15:52:27 +0200	2016-11-25 00:20:11 +0100	108	48	155	129.5	53.9	130.5	149	48	0			Oui	Non	Non	Non	Non	Non	Non	Non	Non	Non	Non	Oui	Non	Non	Non	1	1	3	Non	Non	Non	Non	Non	Non
P-A	23531	M	38548			42020	2016-06-01 15:52:28 +0200	2016-09-01 17:31:57 +0200	1	42088	1	122	2016-06-01 15:52:28 +0200	2016-09-01 17:31:57 +0200	52	50	175	122.7	40.1	125.8	123.5	45.5	0			Oui	Non	Non	Non	Non	Non	Non	Non	Non	Non	Non	Non	Non	Non	Non	2	0	0	Non	Non	Non	Non	Non	Non
V-V	31652	F	73065			42020	2016-06-01 15:52:28 +0200	2016-09-15 12:07:25 +0200	1	42067	1	123	2016-06-01 15:52:28 +0200	2016-09-15 12:07:25 +0200	20	28	164	126	46.8	135.5	145.5	40.2	0			Non	Non	Non	Non	Non	Non	Non	Non	Non	Non	Non	Non	Non	Non	Oui	1	1	2	Non	Non	Non	Oui	Non	Non
S-S	27597	F	38421			42020	2016-06-01 15:52:28 +0200	2016-10-10 11:00:01 +0200	1	42088	1	124	2016-06-01 15:52:28 +0200	2016-10-10 11:00:01 +0200	13	39	160	117.5	45.9	124.5	124	42	0			Non	Non	Non	Non	Non	Non	Non	Non	Non	Non	Non	Non	Non	Non	Oui	1	2	1	Non	Non	Non	Non	Non	Non
P-C	27077	F	73065			42027	2016-06-01 15:52:28 +0200	2016-09-22 10:23:52 +0200	1	42109	1	125	2016-06-01 15:52:28 +0200	2016-09-22 10:23:52 +0200	19	41	159	101.8	40.3	106	126	37.5	0			Non	Non	Non	Non	Non	Non	Non	Non	Non	Non	Non	Non	Non	Non	Non	3	2	2	Non	Non	Non	Non	Non	Non
F-L	25689	M	69244			42027	2016-06-01 15:52:29 +0200	2016-11-25 00:20:12 +0100	1	42027	1	126	2016-06-01 15:52:29 +0200	2016-11-25 00:20:12 +0100	196	44	187	192	54.9	159	159	55	0			Non	Non	Non	Non	Non	Non	Non	Non	Non	Non	Non	Non	Non	Non	Non	1	1	0	Non	Non	Non	Non	Non	Non
L-C	25975	F	59606			42034	2016-06-01 15:52:29 +0200	2016-09-26 11:13:25 +0200	1	42144	1	127	2016-06-01 15:52:29 +0200	2016-09-26 11:13:25 +0200	14	44	160	132	51.6	136	130	40.3	1	1	2006	Oui	Non	Non	Non	Non	Non	Non	Non	Non	Non	Non	Non	Non	Non	Non	3	2	1	Non	Non	Non	Non	Non	Non
M-S	27213	F	38421			42034	2016-06-01 15:52:29 +0200	2016-09-23 13:52:48 +0200	1	42151	1	128	2016-06-01 15:52:29 +0200	2016-09-23 13:52:48 +0200	19	40	174	117	38.6	123	128	41	0			Non	Non	Non	Non	Non	Non	Non	Non	Non	Non	Non	Non	Non	Non	Non	1	1	2	Non	Non	Non	Non	Non	Non
R-A	32742	F	74010			42034	2016-06-01 15:52:29 +0200	2016-09-01 17:31:57 +0200	1	42151	1	129	2016-06-01 15:52:29 +0200	2016-09-01 17:31:57 +0200	69	25	167	130.2	46.7	115	138.5	38	0			Non	Non	Non	Non	Non	Non	Non	Non	Non	Non	Non	Non	Non	Non	Oui	3	1	1	Non	Non	Non	Non	Non	Non
B-M	33921	F	38421			42041	2016-06-01 15:52:29 +0200	2016-09-16 15:53:41 +0200	1	42039	1	130	2016-06-01 15:52:29 +0200	2016-09-16 15:53:41 +0200	14	22	155	115	47.9	125	136	38	0			Oui	Oui	Non	Non	Non	Non	Non	Non	Non	Non	Non	Non	Non	Non	Non	1	2	0	Non	Non	Non	Non	Non	Oui
M-T	25756	M	38559			42040	2016-06-01 15:52:30 +0200	2016-10-27 12:57:16 +0200	1	42109	1	131	2016-06-01 15:52:30 +0200	2016-10-27 12:57:16 +0200	12	44	180	192	59.3	162	157	55.5	0			Non	Non	Non	Non	Non	Non	Non	Non	Non	Non	Non	Non	Non	Non	Non	2	1	2	Non	Non	Non	Non	Non	Non
K-G	28297	F	99350			42040	2016-06-01 15:52:30 +0200	2016-10-28 09:06:05 +0200	1	42151	1	132	2016-06-01 15:52:30 +0200	2016-10-28 09:06:05 +0200	12	37	165	130	47.8	116	143.5	38	0			Non	Non	Oui	Oui	Non	Non	Non	Non	Non	Non	Non	Non	Non	Non	Non	1	2	4	Non	Non	Non	Non	Non	Non
P-M	42060	F	29024			42061	2016-06-01 15:52:30 +0200	2016-09-15 09:19:09 +0200	1	42060	1	133	2016-06-01 15:52:30 +0200	2016-09-15 09:19:09 +0200	12	0	163	101	38	115	118	39.5	0			Non	Non	Non	Non	Non	Non	Non	Non	Non	Non	Non	Non	Non	Non	Oui	1	2	4	Non	Non	Non	Non	Non	Non
B-C	42060	F	38185			41953	2016-06-01 15:52:31 +0200	2016-09-22 12:50:04 +0200	1	42060	1	134	2016-06-01 15:52:31 +0200	2016-09-22 12:50:04 +0200	16	0	168	132	46.8	128	140	43.5	0			Oui	Non	Non	Non	Non	Non	Non	Non	Non	Non	Non	Non	Non	Non	Non	1	2	2	Non	Non	Non	Non	Non	Non
F-M	22067	F	38485			42061	2016-06-01 15:52:31 +0200	2016-10-28 09:20:54 +0200	1	42158	1	135	2016-06-01 15:52:31 +0200	2016-10-28 09:20:54 +0200	10	55	160	108	42.2	104.5	137	36.5	0			Non	Non	Non	Non	Non	Non	Non	Non	Non	Non	Non	Non	Non	Non	Non	1	1	2	Non	Non	Non	Non	Non	Non
C-S	27150	M	38516			42061	2016-06-01 15:52:31 +0200	2016-10-31 13:41:59 +0100	1	42158	1	136	2016-06-01 15:52:31 +0200	2016-10-31 13:41:59 +0100	11	41	185	148	43.2	135	130	47	0			Oui	Non	Non	Non	Non	Non	Non	Non	Non	Non	Non	Oui	Non	Non	Non	1	1	3	Non	Non	Non	Non	Non	Non
D-L	29589	F	93029			42069	2016-06-01 15:52:31 +0200	2016-11-25 00:20:12 +0100	1	42172	1	137	2016-06-01 15:52:31 +0200	2016-11-25 00:20:12 +0100	70	34	157	109	44.2	115	130	39	0			Non	Non	Non	Non	Non	Non	Non	Oui	Non	Non	Non	Non	Non	Non	Non	3	2	1	Non	Non	Non	Non	Non	Non
C-C	27357	M	99109			42076	2016-06-01 15:52:31 +0200	2016-09-01 17:31:59 +0200	1	42172	1	138	2016-06-01 15:52:31 +0200	2016-09-01 17:31:59 +0200	64	40	169	132	46.2	140.3	145	43	0			Non	Non	Non	Non	Non	Non	Non	Non	Non	Non	Oui	Non	Non	Non	Non	1	0	2	Non	Non	Non	Non	Non	Non
M-C	22025	F	38516			42083	2016-06-01 15:52:32 +0200	2016-09-01 17:31:59 +0200	1	42172	1	139	2016-06-01 15:52:32 +0200	2016-09-01 17:31:59 +0200	67	55	153	110.7	47.3	124	131	41	0			Oui	Non	Non	Non	Non	Non	Non	Oui	Non	Non	Non	Non	Non	Non	Non	2	2	1	Non	Non	Non	Non	Non	Non
S-D	26677	M	38185			42083	2016-06-01 15:52:32 +0200	2016-11-30 08:56:33 +0100	1	42172	1	140	2016-06-01 15:52:32 +0200	2016-11-30 08:56:33 +0100	13	42	173	124	41.4	111.5	116	40.3	0			Non	Non	Non	Non	Non	Non	Non	Non	Non	Non	Non	Oui	Non	Non	Non	2	2	2	Non	Non	Non	Non	Non	Non
C-R	24549	M	38517			42083	2016-06-01 15:52:32 +0200	2016-09-01 17:31:59 +0200	1	42136	1	141	2016-06-01 15:52:32 +0200	2016-09-01 17:31:59 +0200	57	48	192	265.6	72	203	173	54	0			Oui	Non	Non	Non	Non	Non	Non	Non	Non	Non	Oui	Oui	Non	Non	Non	2	1	0	Non	Non	Non	Non	Non	Non
A-M	24902	F	44109			42090	2016-06-01 15:52:32 +0200	2016-11-25 00:20:13 +0100	1	42179	1	142	2016-06-01 15:52:32 +0200	2016-11-25 00:20:13 +0100	86	47	165	138.8	51	134.5	144.4	48.5	0			Oui	Non	Non	Non	Non	Non	Non	Non	Non	Non	Non	Oui	Non	Non	Non	1	2	2	Non	Non	Non	Oui	Non	Non
C-F	28705	F	38151			42090	2016-06-01 15:52:33 +0200	2016-09-26 12:28:57 +0200	1	42179	1	143	2016-06-01 15:52:33 +0200	2016-09-26 12:28:57 +0200	11	36	159	103	40.7	116	136	39	0			Non	Non	Non	Non	Non	Non	Non	Non	Non	Non	Non	Non	Non	Non	Non	1	1	2	Non	Non	Non	Non	Non	Non
L-M	30603	F	99327			42096	2016-06-01 15:52:33 +0200	2016-09-26 13:00:41 +0200	1	42179	1	144	2016-06-01 15:52:33 +0200	2016-09-26 13:00:41 +0200	41	31	157	146.5	59.4	132.5	148	41	0			Non	Non	Non	Non	Non	Non	Non	Non	Non	Non	Non	Non	Non	Non	Non	3	2	1	Non	Non	Non	Non	Non	Non
R-R	25391	M	42218			42103	2016-06-01 15:52:33 +0200	2016-10-31 15:04:54 +0100	1	42186	1	145	2016-06-01 15:52:33 +0200	2016-10-31 15:04:54 +0100	13	46	174	118	39	125	114	47.2	1	1	2011	Non	Non	Non	Non	Non	Non	Non	Non	Non	Non	Non	Oui	Non	Non	Non	2	1	1	Non	Non	Non	Oui	Non	Non
B-M	29926	F	38185			42104	2016-06-01 15:52:33 +0200	2016-11-30 08:55:33 +0100	1	42102	1	146	2016-06-01 15:52:33 +0200	2016-11-30 08:55:33 +0100	47	33	167	156	55.9	165	159	40.5	0			Non	Non	Non	Non	Non	Non	Non	Non	Non	Non	Non	Non	Non	Non	Non	3	1	0	Non	Non	Non	Non	Non	Non
P-A	29256	F	71475			42137	2016-06-01 15:52:34 +0200	2016-10-31 14:49:03 +0100	1	42200	1	147	2016-06-01 15:52:34 +0200	2016-10-31 14:49:03 +0100	43	35	166	106	38.5	112	133	37.5	0			Non	Non	Non	Non	Non	Non	Non	Non	Non	Non	Non	Non	Non	Non	Non	1	1	7	Non	Non	Non	Non	Non	Non
M-A	31369	F	38516			42137	2016-06-01 15:52:34 +0200	2016-09-01 17:32:00 +0200	1	42200	1	148	2016-06-01 15:52:34 +0200	2016-09-01 17:32:00 +0200	95	29	170	126	43.6	123	141	40	0			Non	Non	Non	Non	Non	Non	Non	Non	Non	Non	Non	Non	Non	Non	Non	3	2	1	Non	Non	Non	Non	Non	Non
A-R	21615	F	99127			42145	2016-06-01 15:52:34 +0200	2016-11-25 00:20:13 +0100	1	42144	1	149	2016-06-01 15:52:34 +0200	2016-11-25 00:20:13 +0100	85	56	160	103	40.2	127	118	42	0			Oui	Non	Non	Non	Non	Non	Non	Non	Non	Non	Non	Oui	Non	Non	Non	1	1	0	Non	Non	Non	Non	Non	Non
V-G	25366	F	73011			42144	2016-06-01 15:52:34 +0200	2016-11-25 00:20:14 +0100	1	42144	1	150	2016-06-01 15:52:34 +0200	2016-11-25 00:20:14 +0100	83	45	165	169	62.1	130	170	44.3	1	1	2011	Oui	Non	Non	Non	Non	Non	Non	Non	Non	Non	Non	Oui	Non	Non	Non	1	1	2	Non	Non	Non	Oui	Non	Non
B-M	30461	M	38416			42146	2016-06-01 15:52:35 +0200	2016-11-30 08:55:59 +0100	1	42256	1	151	2016-06-01 15:52:35 +0200	2016-11-30 08:55:59 +0100	86	32	189	150	42	127	130	48	0			Non	Non	Non	Non	Non	Non	Non	Non	Non	Non	Non	Oui	Non	Non	Non	1	2	2	Non	Non	Non	Non	Non	Non
C-M	23064	F	36031			42151	2016-06-01 15:52:35 +0200	2016-09-01 17:32:00 +0200	1	42151	1	152	2016-06-01 15:52:35 +0200	2016-09-01 17:32:00 +0200	68	52	144	128	61.7	128	146	41	1	2	2000	Non	Non	Non	Non	Non	Non	Non	Non	Non	Non	Non	Non	Non	Non	Oui	3	1	4	Non	Non	Non	Oui	Non	Non
M-J	32222	F	38516			42153	2016-06-01 15:52:35 +0200	2016-11-25 00:20:14 +0100	1	42256	1	153	2016-06-01 15:52:35 +0200	2016-11-25 00:20:14 +0100	92	27	170	125	43.3	129	134	39.9	0			Oui	Oui	Non	Non	Non	Non	Non	Non	Non	Non	Non	Non	Non	Non	Non	1	2	0	Non	Non	Non	Non	Non	Non
V-B	21053	F	38185			42153	2016-06-01 15:52:35 +0200	2016-11-25 00:20:14 +0100	1	42207	1	154	2016-06-01 15:52:35 +0200	2016-11-25 00:20:14 +0100	83	57	154	136	57.3	122	150	39.5	1	1	2000	Non	Non	Non	Non	Non	Non	Non	Non	Non	Non	Non	Oui	Non	Non	Non	1	1	0	Non	Non	Non	Non	Non	Non
P-D	20893	M	28085			42158	2016-06-01 15:52:35 +0200	2016-09-01 17:32:01 +0200	1	42158	1	155	2016-06-01 15:52:35 +0200	2016-09-01 17:32:01 +0200	55	58	187	150	42.9	143	132.5	47.5	0			Oui	Non	Non	Non	Non	Non	Non	Non	Non	Non	Non	Non	Non	Non	Non	1	1	2	Non	Non	Non	Non	Non	Non
G-P	22377	F	38516			42160	2016-06-01 15:52:36 +0200	2016-09-01 17:32:01 +0200	1	42214	1	156	2016-06-01 15:52:36 +0200	2016-09-01 17:32:01 +0200	62	54	182	125	37.7	129.5	120.5	38.5	0			Non	Non	Non	Non	Non	Non	Non	Non	Non	Non	Non	Non	Non	Non	Non	2	2	3	Non	Non	Non	Oui	Non	Non
C-S	26495	F	38185			42160	2016-06-01 15:52:36 +0200	2016-09-30 10:19:17 +0200	1	42207	1	157	2016-06-01 15:52:36 +0200	2016-09-30 10:19:17 +0200	14	43	159	100.9	39.9	114	123	37	0			Non	Non	Non	Non	Non	Non	Non	Non	Non	Non	Non	Non	Non	Non	Non	1	2	2	Non	Non	Non	Non	Non	Non
M-O	27727	F	69123			42174	2016-06-01 15:52:36 +0200	2016-09-01 17:32:01 +0200	1	42305	1	158	2016-06-01 15:52:36 +0200	2016-09-01 17:32:01 +0200	96	39	150	90	40	118	119	39	0			Oui	Non	Non	Non	Non	Non	Non	Non	Non	Non	Non	Non	Non	Non	Non	4	6	2	Non	Non	Non	Non	Non	Non
R-R	20941	M	99127			42174	2016-06-01 15:52:36 +0200	2016-11-25 00:20:14 +0100	1	42214	1	159	2016-06-01 15:52:36 +0200	2016-11-25 00:20:14 +0100	85	58	183	161	48.1	154	142	46.5	0			Oui	Non	Oui	Non	Non	Oui	Non	Non	Non	Non	Non	Oui	Non	Non	Non	2	1	0	Non	Non	Non	Non	Non	Non
D-C	26479	F	38416				2016-06-01 15:52:37 +0200	2016-11-25 00:20:14 +0100	1	42179	1	160	2016-06-01 15:52:37 +0200	2016-11-25 00:20:14 +0100	101	43	152	98	42.4	140	117	45	1	1	2006	Oui	Non	Non	Non	Non	Non	Non	Non	Non	Non	Non	Non	Non	Oui	Non	3	6	0	Non	Non	Non	Oui	Non	Oui
L-D	23854	M	10387			42181	2016-06-01 15:52:37 +0200	2016-09-01 17:32:02 +0200	1	42214	1	161	2016-06-01 15:52:37 +0200	2016-09-01 17:32:02 +0200	68	50	180	119	36.7	127.5	124	44	0			Non	Non	Non	Non	Non	Non	Non	Non	Non	Non	Non	Oui	Non	Non	Non	3	2	1	Non	Non	Non	Non	Non	Non
C-M	23625	F	38516			42181	2016-06-01 15:52:37 +0200	2016-09-01 17:32:02 +0200	1	42221	1	162	2016-06-01 15:52:37 +0200	2016-09-01 17:32:02 +0200	69	50	155	103	42.9	121	133	40	0			Non	Non	Oui	Oui	Non	Non	Non	Non	Non	Non	Non	Non	Non	Non	Non	3	1	3	Non	Non	Non	Non	Non	Non
O-V	21756	F	77288			42181	2016-06-01 15:52:38 +0200	2016-11-25 00:20:14 +0100	1	42221	1	163	2016-06-01 15:52:38 +0200	2016-11-25 00:20:14 +0100	35	56	156	123.7	50.8	132	142	43	0			Oui	Non	Non	Non	Non	Non	Non	Non	Non	Non	Non	Oui	Oui	Non	Non	2	1	0	Non	Non	Non	Oui	Non	Non
L-B	31624	M	38269			42188	2016-06-01 15:52:38 +0200	2016-09-01 17:32:02 +0200	1	42186	1	164	2016-06-01 15:52:38 +0200	2016-09-01 17:32:02 +0200	63	28	191	162	44.4	146	129	102	0			Non	Non	Non	Non	Non	Non	Non	Non	Non	Non	Non	Non	Non	Non	Non	1	1	0	Non	Non	Non	Non	Non	Non
C-A	33850	F	99341			42187	2016-06-01 15:52:38 +0200	2016-11-25 00:20:15 +0100	1	42186	1	165	2016-06-01 15:52:38 +0200	2016-11-25 00:20:15 +0100	63	22	185	165	48.2	130	145	42.5	0			Non	Non	Non	Non	Non	Non	Non	Oui	Non	Non	Non	Non	Non	Non	Non	1	2	0	Non	Non	Non	Non	Non	Non
D-V	24925	F	99109			42117	2016-06-01 15:52:38 +0200	2016-10-28 10:35:35 +0200	1	42186	1	166	2016-06-01 15:52:38 +0200	2016-10-28 10:35:35 +0200	15	47	170	153.5	53.1	129	141	44	1	1	2008	Non	Non	Non	Non	Non	Non	Non	Non	Non	Non	Non	Non	Non	Non	Non	2	1	3	Non	Non	Non	Oui	Non	Non
V-N	22862	F	13055			42188	2016-06-01 15:52:39 +0200	2016-09-01 17:32:02 +0200	1	42249	1	167	2016-06-01 15:52:39 +0200	2016-09-01 17:32:02 +0200	95	53	152	101	43.7	110	128	27	0			Oui	Non	Non	Non	Non	Non	Non	Non	Non	Non	Non	Non	Non	Non	Non	1	2	3	Non	Oui	Non	Non	Non	Non
L-J	22337	M	38516			42188	2016-06-01 15:52:39 +0200	2016-11-25 00:20:15 +0100	1	42249	1	168	2016-06-01 15:52:39 +0200	2016-11-25 00:20:15 +0100	112	54	180	135	41.7	126.2	124	47.5	0			Oui	Non	Non	Non	Non	Non	Non	Non	Oui	Oui	Non	Oui	Non	Non	Non	2	1	3	Non	Non	Non	Non	Non	Non
C-C	30554	M	73065			42117	2016-06-01 15:52:39 +0200	2016-11-30 09:03:25 +0100	1	42270	1	169	2016-06-01 15:52:39 +0200	2016-11-30 09:03:25 +0100	92	32	174	145.7	48.1	150	139.5	45	0			Non	Non	Non	Non	Non	Non	Non	Non	Non	Non	Non	Non	Non	Non	Non	1	2	0	Oui	Non	Non	Non	Non	Non
G-L	31556	M	38516			42195	2016-06-01 15:52:39 +0200	2016-09-01 17:32:03 +0200	1	42221	1	170	2016-06-01 15:52:39 +0200	2016-09-01 17:32:03 +0200	65	29	207	189	44.1	144.5	137	56.5	0			Non	Non	Non	Non	Non	Non	Non	Non	Non	Non	Non	Non	Non	Non	Non	3	1	2	Non	Non	Non	Non	Non	Non
B-S	23583	F	38516			42195	2016-06-01 15:52:40 +0200	2016-11-25 00:20:15 +0100	1	42228	1	171	2016-06-01 15:52:40 +0200	2016-11-25 00:20:15 +0100	64	51	162	126	48	133	135	41	0			Non	Non	Non	Non	Non	Non	Non	Non	Non	Non	Oui	Non	Non	Non	Non	1	2	4	Non	Non	Non	Non	Non	Non
L-P	20609	F	74256			42200	2016-06-01 15:52:40 +0200	2016-11-25 00:20:15 +0100	1	42200	1	172	2016-06-01 15:52:40 +0200	2016-11-25 00:20:15 +0100	92	59	167	116	41.6	124.7	126	43	1	2	1994	Non	Non	Non	Non	Non	Non	Non	Non	Non	Non	Non	Oui	Non	Oui	Non	2	2	0	Non	Non	Non	Oui	Non	Non
P-V	29136	F	38421			42202	2016-06-01 15:52:40 +0200	2016-09-01 17:32:03 +0200	1	42298	1	173	2016-06-01 15:52:40 +0200	2016-09-01 17:32:03 +0200	94	36	180	224	69.1	154	187	52	0			Non	Non	Non	Non	Non	Non	Non	Oui	Non	Non	Non	Oui	Non	Non	Non	3	2	4	Non	Non	Non	Non	Non	Non
F-C	27324	F	69259			42202	2016-06-01 15:52:41 +0200	2016-11-25 00:20:16 +0100	1	42249	1	174	2016-06-01 15:52:41 +0200	2016-11-25 00:20:16 +0100	106	40	168	115	40.7	114.5	134.5	42	0			Oui	Non	Oui	Non	Oui	Oui	Non	Non	Non	Non	Non	Oui	Non	Non	Non	3	1	4	Non	Non	Non	Oui	Non	Non
A-K	24978	F	99350			42206	2016-06-01 15:52:41 +0200	2016-09-01 17:32:03 +0200	1	42207	1	175	2016-06-01 15:52:41 +0200	2016-09-01 17:32:03 +0200	55	47	168	136	48.2	152	155	45	1	1	2003	Non	Non	Non	Non	Non	Non	Non	Non	Non	Non	Non	Non	Non	Non	Non	3	2	1	Non	Non	Non	Non	Non	Non
K-A	25482	F	99326			42207	2016-06-01 15:52:41 +0200	2016-10-31 15:26:48 +0100	1	42207	1	176	2016-06-01 15:52:41 +0200	2016-10-31 15:26:48 +0100	16	45	162	113.8	43.4	116	127	39.5	0			Non	Non	Non	Non	Non	Non	Non	Non	Non	Non	Non	Non	Non	Non	Oui	1	2	3	Non	Non	Non	Non	Non	Non
L-C	30315	F	69123			42209	2016-06-01 15:52:41 +0200	2016-11-30 09:00:33 +0100	1	42270	1	177	2016-06-01 15:52:41 +0200	2016-11-30 09:00:33 +0100	94	32	165	128	47	124	138	42	0			Non	Non	Non	Non	Non	Non	Non	Non	Non	Non	Non	Non	Non	Non	Non	1	1	1	Non	Non	Non	Non	Non	Non
B-V	27876	F	5061			42209	2016-06-01 15:52:41 +0200	2016-09-01 17:32:04 +0200	1	42249	1	178	2016-06-01 15:52:41 +0200	2016-09-01 17:32:04 +0200	83	39	169	120	42	133	131	39.5	0			Non	Non	Non	Non	Non	Non	Non	Non	Non	Non	Non	Non	Non	Non	Non	1	2	3	Non	Non	Non	Non	Non	Non
G-C	30857	F	38517			42209	2016-06-01 15:52:42 +0200	2016-11-30 08:59:23 +0100	1	42270	1	179	2016-06-01 15:52:42 +0200	2016-11-30 08:59:23 +0100	92	31	163	116	43.7	123	139.5	39	0			Non	Non	Non	Non	Non	Non	Non	Non	Non	Non	Non	Non	Non	Non	Oui	3	2	3	Non	Non	Non	Non	Non	Non
R-G	17990	F	99351			42214	2016-06-01 15:52:42 +0200	2016-11-25 00:20:16 +0100	1	42214	1	180	2016-06-01 15:52:42 +0200	2016-11-25 00:20:16 +0100	84	66	156	133	54.7	147	122	42	1	2	1997	Oui	Non	Non	Non	Non	Oui	Non	Non	Oui	Non	Non	Oui	Non	Non	Non	4	6	2	Non	Non	Non	Non	Non	Non
H-C	35440	F	38185			42216	2016-06-01 15:52:42 +0200	2016-11-25 00:20:16 +0100	1	42284	1	181	2016-06-01 15:52:42 +0200	2016-11-25 00:20:16 +0100	92	18	169	173	60.6	138	158	44	0			Non	Non	Non	Non	Non	Non	Non	Non	Non	Non	Non	Non	Non	Non	Oui	1	2	0	Non	Non	Non	Oui	Non	Non
G-F	29616	F	38516			42221	2016-06-01 15:52:43 +0200	2016-11-25 00:20:17 +0100	1	42221	1	182	2016-06-01 15:52:43 +0200	2016-11-25 00:20:17 +0100	66	34	171	113	38.6	117	135	40	1	1	2013	Non	Non	Non	Non	Non	Non	Non	Non	Non	Non	Non	Non	Non	Non	Non	3	1	0	Non	Non	Non	Non	Non	Non
B-C	31988	F	38516			42223	2016-06-01 15:52:43 +0200	2016-09-01 17:32:04 +0200	1	42228	1	183	2016-06-01 15:52:43 +0200	2016-09-01 17:32:04 +0200	70	28	160	127	49.6		138	38	0			Non	Non	Non	Non	Non	Non	Non	Non	Non	Non	Non	Non	Non	Non	Non	3	2	1	Non	Non	Non	Non	Non	Non
C-F	25292	F	59036			42251	2016-06-01 15:52:43 +0200	2016-11-25 00:20:17 +0100	1	42305	1	184	2016-06-01 15:52:43 +0200	2016-11-25 00:20:17 +0100	97	46	158	105	42.1	113	124	42	0			Non	Non	Non	Non	Non	Non	Non	Non	Non	Non	Non	Non	Non	Non	Non	3	1	4	Non	Non	Non	Non	Non	Non
Y-S	23915	F	73065			42251	2016-06-01 15:52:43 +0200	2016-09-01 17:32:05 +0200	1	42305	1	185	2016-06-01 15:52:43 +0200	2016-09-01 17:32:05 +0200	96	50	157	107	43.4	116	127	40.5	0			Non	Non	Non	Non	Non	Non	Non	Non	Non	Non	Non	Non	Non	Non	Non	3	1	1	Non	Non	Non	Non	Non	Non
G-N	21289	F	38516			42256	2016-06-01 15:52:44 +0200	2016-11-30 08:56:56 +0100	1	42256	1	186	2016-06-01 15:52:44 +0200	2016-11-30 08:56:56 +0100	78	57	168	167	59.2	129	150	47	0			Oui	Non	Non	Non	Non	Non	Non	Non	Non	Non	Oui	Oui	Non	Non	Non	1	2	3	Non	Oui	Non	Oui	Non	Non
D-M	26344	F	51250			42256	2016-06-01 15:52:44 +0200	2016-09-01 17:32:05 +0200	1	42256	1	187	2016-06-01 15:52:44 +0200	2016-09-01 17:32:05 +0200	96	43	162	99	37.7	121	124	40	2	1	2008	Non	Non	Non	Non	Non	Non	Non	Non	Non	Non	Non	Non	Non	Non	Non	2	1	4	Non	Non	Non	Non	Non	Non
F-C	29692	F	38421			42258	2016-06-01 15:52:44 +0200	2016-11-25 00:20:17 +0100	1	42298	1	188	2016-06-01 15:52:44 +0200	2016-11-25 00:20:17 +0100	111	34	165	132	48.5	134	145	39.8	0			Non	Non	Non	Non	Non	Non	Non	Non	Non	Non	Non	Non	Non	Non	Non	1	2	3	Non	Non	Non	Non	Non	Non
O-B	25947	M	51108			42258	2016-06-01 15:52:45 +0200	2016-11-25 00:20:17 +0100	1	42284	1	189	2016-06-01 15:52:45 +0200	2016-11-25 00:20:17 +0100	109	44	168	123	43.6	137	129	48.5	0			Oui	Non	Non	Non	Non	Non	Non	Non	Oui	Non	Non	Oui	Non	Non	Non	3	1	0	Non	Non	Non	Non	Non	Non
M-S	32051	F	99351		0	42258	2016-06-01 15:52:45 +0200	2016-11-03 09:45:48 +0100	1	42312	1	190	2016-06-01 15:52:45 +0200	2016-11-03 09:45:48 +0100	112	28	161	110	42.4	110	133	39	0			Non	Non	Non	Non	Non	Non	Non	Non	Non	Non	Non	Oui	Non	Non	Non	1	2	3	Non	Non	Non	Non	Non	Non
T-C	31400	F	38151			42270	2016-06-01 15:52:45 +0200	2016-11-30 09:02:36 +0100	1	42270	1	191	2016-06-01 15:52:45 +0200	2016-11-30 09:02:36 +0100	92	29	168	117	41.5	120	133	40	0			Non	Non	Oui	Non	Oui	Oui	Non	Non	Non	Non	Non	Non	Non	Non	Non	3	1	2	Non	Non	Non	Non	Non	Non
V-L	30399	F	38516			42272	2016-06-01 15:52:45 +0200	2016-11-25 00:20:18 +0100	1	42284	1	192	2016-06-01 15:52:45 +0200	2016-11-25 00:20:18 +0100	115	32	160	129	50.4	130	139	44	0			Non	Non	Non	Non	Non	Non	Non	Non	Non	Non	Non	Oui	Non	Non	Non	3	2	0	Non	Non	Non	Non	Non	Non
L-C	26365	F	99131			42279	2016-06-01 15:52:46 +0200	2016-11-25 00:20:18 +0100	1	42326	1	193	2016-06-01 15:52:46 +0200	2016-11-25 00:20:18 +0100	92	43	169	120	42	111	126	35.5	0			Non	Non	Non	Non	Non	Non	Non	Non	Non	Non	Non	Non	Non	Non	Non	2	1	1	Non	Non	Non	Non	Non	Non
B-O	31090	M	99121			42279	2016-06-01 15:52:46 +0200	2016-09-01 17:32:06 +0200	1	42326	1	194	2016-06-01 15:52:46 +0200	2016-09-01 17:32:06 +0200	91	30	150	109	48.4	126	124	47	0			Non	Non	Non	Non	Non	Non	Non	Non	Non	Non	Non	Non	Non	Non	Non	1	1	3	Non	Non	Non	Non	Non	Non
J-I	22815	F	38185			42279	2016-06-01 15:52:46 +0200	2016-09-01 17:32:06 +0200	1	42333	1	195	2016-06-01 15:52:46 +0200	2016-09-01 17:32:06 +0200	94	53	158	113	45.3	118	123	46.5	0			Oui	Non	Non	Non	Non	Non	Non	Non	Non	Non	Non	Oui	Non	Non	Non	1	1	0	Non	Oui	Non	Non	Non	Non
E-J	34332	F	95227			42284	2016-06-01 15:52:46 +0200	2016-11-25 00:20:18 +0100	1	42284	1	196	2016-06-01 15:52:46 +0200	2016-11-25 00:20:18 +0100	92	21	150	120	53.3	133	125	41	0			Non	Non	Non	Non	Non	Non	Non	Non	Non	Non	Non	Non	Non	Non	Non	3	1	0	Non	Non	Non	Non	Non	Non
G-M	18165	F	81140			42286	2016-06-01 15:52:47 +0200	2016-09-01 17:32:07 +0200	1	42333	1	197	2016-06-01 15:52:47 +0200	2016-09-01 17:32:07 +0200	95	66	159	120	47.5	136	143	43	0			Non	Non	Non	Non	Non	Non	Non	Non	Non	Non	Non	Non	Non	Non	Non	1	1	2	Non	Non	Non	Non	Non	Non
B-R	27771	F	38185			42293	2016-06-01 15:52:47 +0200	2016-09-01 17:32:07 +0200	1	42333	1	198	2016-06-01 15:52:47 +0200	2016-09-01 17:32:07 +0200	96	39	162	104	39.6	114	124	38	0			Non	Non	Non	Non	Non	Non	Non	Non	Non	Non	Non	Non	Non	Non	Non	1	2	2	Non	Non	Non	Non	Non	Non
V-L	22233	F	31555			42298	2016-06-01 15:52:47 +0200	2016-11-25 00:20:18 +0100	1	42298	1	199	2016-06-01 15:52:47 +0200	2016-11-25 00:20:18 +0100	106	54	160	105	41	114	120	39	0			Oui	Non	Oui	Non	Non	Non	Non	Non	Non	Non	Non	Oui	Non	Non	Non	1	2	4	Non	Non	Non	Non	Non	Non
L-V	21236	F	76397			42298	2016-06-01 15:52:47 +0200	2016-11-25 00:20:18 +0100	1	42298	1	200	2016-06-01 15:52:47 +0200	2016-11-25 00:20:18 +0100	109	57	168	126	44.6	145	124	46	1	1	1987	Oui	Non	Non	Non	Non	Non	Non	Non	Non	Non	Non	Oui	Non	Non	Non	2	1	1	Non	Non	Non	Oui	Non	Non
B-A	27338	F	27681			42300	2016-06-01 15:52:48 +0200	2016-11-25 00:20:19 +0100	1	42312	1	201	2016-06-01 15:52:48 +0200	2016-11-25 00:20:19 +0100	113	41	168	126	44.6	125	136	46.5	0			Non	Non	Non	Non	Non	Non	Non	Non	Non	Non	Non	Oui	Non	Non	Oui	2	1	3	Non	Non	Non	Oui	Non	Non
C-D	25215	F	99139			42300	2016-06-01 15:52:48 +0200	2016-09-01 17:32:07 +0200	1	42312	1	202	2016-06-01 15:52:48 +0200	2016-09-01 17:32:07 +0200	99	46	156	93.5	38.4	109	120	41.5	0			Non	Non	Non	Non	Non	Non	Non	Non	Non	Non	Non	Non	Non	Non	Non	1	2	2	Non	Non	Non	Non	Non	Non
B-M	26543	F	38269			42305	2016-06-01 15:52:48 +0200	2016-09-01 17:32:07 +0200	1	42305	1	203	2016-06-01 15:52:48 +0200	2016-09-01 17:32:07 +0200	94	43	170	110	38.1	120	134		0			Oui	Non	Non	Non	Non	Non	Non	Non	Non	Non	Non	Non	Non	Non	Non	2	2	0	Non	Non	Non	Non	Non	Non
G-S	25746	F	6088			42312	2016-06-01 15:52:48 +0200	2016-11-25 00:20:19 +0100	1	42312	1	204	2016-06-01 15:52:48 +0200	2016-11-25 00:20:19 +0100	92	45	160	116	45.3	122	125	44	0			Non	Non	Non	Non	Non	Non	Non	Non	Non	Non	Non	Non	Non	Non	Non	1	1	1	Non	Non	Non	Non	Non	Non
R-Y	29052	F	74010			42314	2016-06-01 15:52:49 +0200	2016-11-30 09:06:44 +0100	1	42340	1	205	2016-06-01 15:52:49 +0200	2016-11-30 09:06:44 +0100	95	36	165	114	41.9	113.5	140	36	0			Non	Non	Non	Non	Non	Non	Non	Non	Non	Non	Non	Non	Non	Non	Non	1	2	3	Non	Non	Non	Oui	Non	Non
F-M	20890	F	94067			42314	2016-06-01 15:52:49 +0200	2016-09-01 17:32:08 +0200	1	42347	1	206	2016-06-01 15:52:49 +0200	2016-09-01 17:32:08 +0200	95	58	164	116	43.1	118	130	42	0			Oui	Non	Non	Non	Non	Non	Non	Non	Non	Non	Non	Non	Non	Non	Non	2	1	2	Non	Non	Non	Oui	Non	Non
S-C	20295	M	38269			42314	2016-06-01 15:52:49 +0200	2016-11-25 00:20:19 +0100	1	42375	1	207	2016-06-01 15:52:49 +0200	2016-11-25 00:20:19 +0100	105	60	175	129	42.1	136	125	48.5	0			Non	Non	Non	Non	Non	Non	Non	Non	Non	Non	Non	Non	Non	Non	Non	3	2	3	Non	Non	Non	Non	Non	Non
B-N	25187	F	38185			42321	2016-06-01 15:52:49 +0200	2016-11-30 08:46:57 +0100	1	42347	1	208	2016-06-01 15:52:49 +0200	2016-11-30 08:46:57 +0100	85	47	162	106.3	40.5	110	133	36.5	0			Non	Non	Non	Non	Non	Non	Non	Non	Non	Non	Non	Non	Non	Non	Non	1	2	3	Non	Non	Non	Non	Non	Non
R-N	19324	F	38185			42325	2016-06-01 15:52:50 +0200	2016-11-25 00:20:19 +0100	1	42326	1	209	2016-06-01 15:52:50 +0200	2016-11-25 00:20:19 +0100	115	63	156	108	44.4	133	143	38	2	1	2013	Non	Non	Non	Non	Non	Non	Non	Non	Non	Non	Non	Oui	Non	Non	Oui	1	1	4	Non	Non	Non	Non	Non	Non
M-J	23079	F	99352			42325	2016-06-01 15:52:50 +0200	2016-11-25 00:20:19 +0100	1	42326	1	210	2016-06-01 15:52:50 +0200	2016-11-25 00:20:19 +0100	114	52	157	129	52.3	129	131	43	0			Oui	Non	Non	Non	Non	Non	Non	Non	Oui	Non	Non	Oui	Non	Oui	Oui	3	1	0	Non	Non	Non	Oui	Non	Non
B-L	34536	F	38421			42328	2016-06-01 15:52:50 +0200	2016-11-25 00:20:19 +0100	1	42375	1	211	2016-06-01 15:52:50 +0200	2016-11-25 00:20:19 +0100	84	21	163	127.5	48	113	139	44	0			Non	Non	Non	Non	Non	Non	Non	Non	Non	Non	Non	Non	Non	Non	Non	1	1	0	Non	Non	Non	Non	Non	Non
B-Z	23545	F	99352			42328	2016-06-01 15:52:51 +0200	2016-11-25 00:20:20 +0100	1	42375	1	212	2016-06-01 15:52:51 +0200	2016-11-25 00:20:20 +0100	112	51	163	99.4	37.4	101	127	33.5	0				Non	Non	Non	Non	Non	Non	Non	Non	Non	Non	Oui	Non	Non	Non	2	1	0	Non	Non	Non	Non	Non	Non
B-L	24931	F	38516			42333	2016-06-01 15:52:51 +0200	2016-11-25 00:20:20 +0100	1	42333	1	213	2016-06-01 15:52:51 +0200	2016-11-25 00:20:20 +0100	112	47	157	107	43.4	117	135	43	1	4	2010	Non	Non	Non	Non	Non	Non	Non	Non	Non	Non	Non	Oui	Non	Non	Non	3	1	2	Non	Non	Non	Non	Non	Non
C-H	25090	F	99206			42335	2016-06-01 15:52:51 +0200	2016-09-01 17:32:09 +0200	1	42354	1	214	2016-06-01 15:52:51 +0200	2016-09-01 17:32:09 +0200	88	47	154	86	36.3	98	124	31.5	1	1	2002	Non	Non	Non	Non	Non	Non	Non	Non	Non	Non	Non	Non	Non	Non	Non	2	2	3	Non	Non	Non	Non	Non	Non
N-B	23495	M	38185			42335	2016-06-01 15:52:51 +0200	2016-11-25 00:20:20 +0100	1	42396	1	215	2016-06-01 15:52:51 +0200	2016-11-25 00:20:20 +0100	120	51	172	136	46	145.5	133	50.5	0			Non	Non	Non	Non	Non	Non	Non	Non	Non	Non	Non	Oui	Non	Non	Oui	2	1	4	Non	Non		Oui	Non	Non
F-F	25136	F	38516			42341	2016-06-01 15:52:52 +0200	2016-11-30 08:53:19 +0100	1	42340	1	216	2016-06-01 15:52:52 +0200	2016-11-30 08:53:19 +0100	94	47	166	105.5	38.3	124	116	45.5	0			Oui	Non	Non	Non	Non	Non	Non	Non	Non	Non	Non	Oui	Non	Non	Non	1	2	2	Non	Non	Non	Oui	Non	Non
R-C	20463	F	42218			42340	2016-06-01 15:52:52 +0200	2016-09-01 17:32:09 +0200	1	42340	1	217	2016-06-01 15:52:52 +0200	2016-09-01 17:32:09 +0200	95	59	160	113	44.1	114	130	41	1	2	2001	Non	Non	Non	Non	Non	Non	Non	Non	Non	Non	Non	Non	Non	Non	Non	2	2	5	Non	Non	Non	Non	Non	Non
M-C	26397	F	38185			42340	2016-06-01 15:52:52 +0200	2016-09-01 17:32:09 +0200	1	42340	1	218	2016-06-01 15:52:52 +0200	2016-09-01 17:32:09 +0200	95	43	165	133	48.9	138	126	45	0			Non	Non	Non	Non	Non	Non	Non	Non	Non	Non	Non	Non	Non	Non	Non	3	2	0	Non	Non	Non	Non	Non	Non
P-D	23350	M	38516			42341	2016-06-01 15:52:52 +0200	2016-11-25 00:20:21 +0100	1	42389	1	219	2016-06-01 15:52:52 +0200	2016-11-25 00:20:21 +0100	126	52	175	130	42.4	137	124	49.5	1	1	2005	Oui	Non		Non	Non	Non	Non	Non	Non	Non	Non	Oui	Non	Non	Non	3	2	0	Non	Non	Non	Non	Non	Non
G-D	22588	F	38516			42341	2016-06-01 15:52:53 +0200	2016-11-25 00:20:21 +0100	1	42396	1	221	2016-06-01 15:52:53 +0200	2016-11-25 00:20:21 +0100	98	54	170	115	39.8	119	142	36.5	0			Non	Non	Non	Non	Non	Non	Non	Non	Non	Non	Non	Non	Non	Non	Non	1	1	2	Non	Non	Non	Oui	Non	Non
L-E	24160	F	92051			42347	2016-06-01 15:52:53 +0200	2016-11-25 00:20:21 +0100	1	42347	1	222	2016-06-01 15:52:53 +0200	2016-11-25 00:20:21 +0100	92	49	155	87	36.2	110	121	34	0			Non	Non	Non	Non	Non	Non	Non	Non	Non	Non	Non	Oui	Non	Non	Oui	1	2	2	Non	Non	Non	Oui	Non	Non
A-A	21698	F	38548			42347	2016-06-01 15:52:53 +0200	2016-09-01 17:32:10 +0200	1	42347	1	223	2016-06-01 15:52:53 +0200	2016-09-01 17:32:10 +0200	95	56	158	107	42.9	123	127	42	0			Oui	Non	Non	Non	Non	Non	Non	Non	Non	Non	Non	Non	Non	Non	Oui	2	1	0	Non	Non	Non	Non	Non	Non
G-L	30873	F	38416			42349	2016-06-01 15:52:54 +0200	2016-11-25 00:20:21 +0100	1	42354	1	224	2016-06-01 15:52:54 +0200	2016-11-25 00:20:21 +0100	92	31	169	145	50.8	139	142	42.5	0			Oui	Non	Non	Non	Non	Non	Non	Non	Non	Non	Non	Non	Non	Non	Non	3	1	0	Non	Non	Non	Non	Non	Non
B-M	23912	F	38563			42349	2016-06-01 15:52:54 +0200	2016-11-25 00:20:21 +0100	1	42403	1	225	2016-06-01 15:52:54 +0200	2016-11-25 00:20:21 +0100	117	50	163	203	76.4	147	74	43	0			Oui	Non	Non	Non	Non	Non	Non	Non	Non	Non	Non	Oui	Non	Non	Non	1	2	3	Non	Non	Non	Oui	Non	Non
T-Z	26198	F	99350			42354	2016-06-01 15:52:54 +0200	2016-11-25 00:20:22 +0100	1	42354	1	226	2016-06-01 15:52:54 +0200	2016-11-25 00:20:22 +0100	92	44	145	85	40.4	104	126	39	0			Non	Non	Non	Non	Non	Non	Non	Non	Non	Non	Non	Non	Non	Non	Oui	1	2	2	Non	Non	Non	Non	Non	Non
O-F	21716	F	38185			42354	2016-06-01 15:52:55 +0200	2016-11-25 00:20:22 +0100	1	42354	1	227	2016-06-01 15:52:55 +0200	2016-11-25 00:20:22 +0100	116	56	170	141	48.8	146	147	46	0			Oui	Non	Non	Non	Non	Non	Non	Non	Non	Non	Non	Oui	Non	Non	Non	2	2	0	Non	Non	Non	Non	Non	Non
K-N	26176	F	99352			42356	2016-06-01 15:52:55 +0200	2016-09-01 17:32:11 +0200	1	42396	1	228	2016-06-01 15:52:55 +0200	2016-09-01 17:32:11 +0200	96	44	161	129	49.8	138.5	137.5	46	0			Oui	Non	Non	Non	Non	Non	Non	Non	Non	Non	Non	Non	Non	Non	Non	3	2	2	Non	Non	Non	Non	Non	Non
C-S	22711	F	27467			42356	2016-06-01 15:52:55 +0200	2016-11-25 00:20:22 +0100	1	42403	1	229	2016-06-01 15:52:55 +0200	2016-11-25 00:20:22 +0100	119	53	160	124	48.4	136	145	43	0			Oui	Non	Non	Non	Non	Non	Non	Non	Non	Non	Non	Oui	Non	Non	Non	1	1	3	Non	Non	Non	Non	Non	Non
M-S	21699	F	69123			42352	2016-06-01 15:52:55 +0200	2016-11-25 00:20:22 +0100	1	42375	1	230	2016-06-01 15:52:55 +0200	2016-11-25 00:20:22 +0100	109	56	163	96	36.1	111	120	36	1	1	2007	Oui	Non		Non	Non	Non	Non	Non	Non	Non	Non	Non	Non	Non	Non	3	1	3	Non	Non	Non	Non	Non	Non
C-D	21814	M	38416			42384	2016-06-01 15:52:56 +0200	2016-11-25 00:20:22 +0100	1	42417	1	231	2016-06-01 15:52:56 +0200	2016-11-25 00:20:22 +0100	115	56	179	142	44.3	145.5	125	55	0			Oui	Non	Oui	Oui	Oui	Non	Non	Non	Non	Non	Non	Oui	Non	Non	Non	2	1	2	Non	Non	Non	Non	Non	Non
G-P	19599	M	38478			42384	2016-06-01 15:52:56 +0200	2016-11-25 00:20:23 +0100	1	42431	1	232	2016-06-01 15:52:56 +0200	2016-11-25 00:20:23 +0100	108	62	173	139	46.4	145.5	145.5	48	1	1	2006	Non	Non	Non	Non	Non	Non	Non	Non	Non	Non	Non	Oui	Oui	Non	Non	2	1	2	Non	Non	Non	Non	Non	Non
P-F	31381	M	38516			42387	2016-06-01 15:52:56 +0200	2016-11-25 00:20:23 +0100	1	42389	1	233	2016-06-01 15:52:56 +0200	2016-11-25 00:20:23 +0100	124	30	174	138	45.6	137	141	43	0			Non	Non	Non	Non	Non	Non	Non	Non	Non	Non	Non	Non	Non	Non	Non	1	2	2	Non	Non	Non	Non	Non	Non
R-J	22749	M	38185			42359	2016-06-01 15:52:57 +0200	2016-11-25 00:20:23 +0100	1	42389	1	234	2016-06-01 15:52:57 +0200	2016-11-25 00:20:23 +0100	99	53	164	115	42.8	132	130	43	1	1	1999	Non	Non		Non	Non	Non	Non	Non	Non	Non	Non	Oui	Non	Non	Non	2	1	2	Non	Non	Non		Non	Non
B-R	25616	M	38516			42391	2016-06-01 15:52:57 +0200	2016-11-25 00:20:23 +0100	1	42431	1	235	2016-06-01 15:52:57 +0200	2016-11-25 00:20:23 +0100	91	46	186	180	52				0			Non	Non	Non	Non	Non	Non	Non	Non	Non	Non	Non	Non	Non	Non	Non	1	2	3	Non	Non	Non	Non	Non	Non
M-N	23726	F	80001			42391	2016-06-01 15:52:57 +0200	2016-09-01 17:32:12 +0200	1	42431	1	237	2016-06-01 15:52:57 +0200	2016-09-01 17:32:12 +0200	116	51	160	106	41.4			36.5	0			Non	Non	Non	Non	Non	Non	Non	Non	Non	Non	Non	Non	Non	Non	Non	3	2	1	Non		Non	Non	Non	Oui
L-S	29381	F	38563			42391	2016-06-01 15:52:57 +0200	2016-11-25 00:20:23 +0100	1	42431	1	238	2016-06-01 15:52:57 +0200	2016-11-25 00:20:23 +0100	140	35	152	115	49.8	132	133	50	0			Non	Oui		Non	Non	Non	Non	Non	Non	Non	Non	Oui	Non	Non	Non	1	2	0	Non	Non	Non	Non	Non	Non
J-N	19741	F	16015			42396	2016-06-01 15:52:58 +0200	2016-09-01 17:32:12 +0200	1	42396	1	239	2016-06-01 15:52:58 +0200	2016-09-01 17:32:12 +0200	99	62	160	100	39.1	115	114	43	0			Oui	Non	Non	Non	Non	Non	Non	Oui	Non	Non	Non	Oui	Non	Non	Non	1	2	0	Non	Non	Non	Oui	Non	Non
B-R	28120	M	14333			42398	2016-06-01 15:52:58 +0200	2016-09-01 17:32:13 +0200	1	42438	1	240	2016-06-01 15:52:58 +0200	2016-09-01 17:32:13 +0200	90	39	182	165	49.8	153	134	41.7	0			Non	Non	Non	Non	Non	Non	Non	Non	Non	Non	Non	Non	Non	Non	Non	2	1	2	Non	Non	Non	Non	Non	Non
R-E	31738	F	38185			42377	2016-06-01 15:52:58 +0200	2016-09-01 17:32:13 +0200	1	42417	1	241	2016-06-01 15:52:58 +0200	2016-09-01 17:32:13 +0200	99	29	170	153	52.9	141	153	41.5	0			Non	Non	Non	Non	Non	Non	Non	Non	Non	Non	Non	Non	Non	Non	Non	3	1	1	Non	Non	Non	Non	Non	Non
P-M	23135	F	69123			42377	2016-06-01 15:52:58 +0200	2016-09-01 17:32:13 +0200	1	42424	1	242	2016-06-01 15:52:58 +0200	2016-09-01 17:32:13 +0200	105	52	150	147	65.3	143		49.5	1	1	2008	Oui	Non	Non	Non	Non	Non	Non	Non	Non	Non	Non	Oui	Non	Non	Non	2	2	2	Non	Non	Non	Non	Non	Non
P-K	33318	M	38516			42398	2016-06-01 15:52:59 +0200	2016-11-25 00:20:23 +0100	1	42403	1	243	2016-06-01 15:52:59 +0200	2016-11-25 00:20:23 +0100	113	24	167	146	52.4	146	134	51	0			Non	Non	Non	Non	Non	Non	Non	Non	Non	Non	Non	Non	Non	Non	Oui	3	1	0	Non	Non	Non	Non	Non	Non
H-T	26006	M	38516			42403	2016-06-01 15:52:59 +0200	2016-11-25 00:20:24 +0100	1	42403	1	244	2016-06-01 15:52:59 +0200	2016-11-25 00:20:24 +0100	100	44	178	207	65.3	178	132	20	0			Oui	Non	Non	Non	Non	Non	Non	Non	Non	Non	Non	Non	Non	Non	Non	1	1	2	Non	Non	Non	Non	Non	Non
F-F	22341	F	84031			42405	2016-06-01 15:52:59 +0200	2016-11-25 00:20:24 +0100	1	42445	1	245	2016-06-01 15:52:59 +0200	2016-11-25 00:20:24 +0100	117	55	166	146	53	130	146	42	0			Oui	Non	Non	Non	Non	Non	Non	Oui	Non	Non	Non	Oui	Non	Non	Non	2	2	2	Non	Non	Non	Non	Non	Non
F-D	33842	F	99399			42405	2016-06-01 15:52:59 +0200	2016-11-25 00:20:24 +0100	1	42445	1	246	2016-06-01 15:52:59 +0200	2016-11-25 00:20:24 +0100	98	23	166	154	55.9	129	151	43	1	1	2010	Non	Non	Non	Non	Non	Non	Non	Non	Non	Non	Non	Non	Non	Non	Non	1	2	1	Non	Non	Non	Non	Non	Non
S-R	27590	M	99204			42405	2016-06-01 15:53:00 +0200	2016-11-25 00:20:24 +0100	1	42445	1	247	2016-06-01 15:53:00 +0200	2016-11-25 00:20:24 +0100	117	40	165	115	42.2	125	128	40.3	1	1	2010	Non	Non	Non	Non	Non	Non	Non	Non	Non	Non	Non	Oui	Non	Non	Non	2	0	0	Non	Non	Non	Non	Non	Non
V-M	29363	F	38516			42417	2016-06-01 15:53:00 +0200	2016-11-25 00:20:24 +0100	1	42417	1	248	2016-06-01 15:53:00 +0200	2016-11-25 00:20:24 +0100	102	35	162	117	44.6	134	145	38	0			Non	Non	Non	Non	Non	Non	Non	Non	Non	Non	Non	Non	Non	Non	Non	3	1	5	Non	Non	Non	Non	Non	Non
M-P	23061	F	75056			42419	2016-06-01 15:53:00 +0200	2016-09-01 17:32:14 +0200	1	42487	1	249	2016-06-01 15:53:00 +0200	2016-09-01 17:32:14 +0200	94	53	154	98.5	41.5	102.5	128	36.5	1	1	2008	Non	Non	Non	Non	Non	Non	Non	Non	Non	Non	Non	Non	Non	Non	Non	1	1	3	Non	Non	Non	Oui	Non	Non
G-M	27189	F	38421			42419	2016-06-01 15:53:00 +0200	2016-11-25 00:20:24 +0100	1	42445	1	250	2016-06-01 15:53:00 +0200	2016-11-25 00:20:24 +0100	99	41	172	125	42.3	114	137	38.5	1	1	2011	Non	Non	Non	Non	Non	Non	Non	Non	Non	Non	Non	Non	Non	Non	Non	3	1	4	Non	Non	Non	Non	Non	Non
B-G	21607	M	80016			42424	2016-06-01 15:53:01 +0200	2016-11-25 00:20:25 +0100	1	42424	1	251	2016-06-01 15:53:01 +0200	2016-11-25 00:20:25 +0100	134	57	178	112	35.3	130	107	40	0			Oui	Non	Non	Non	Non	Non	Non	Non	Non	Non		Oui	Non	Non	Non	2	2	1	Non		Non	Oui	Non	Non
J-L	30560	F	38053			42429	2016-06-01 15:53:01 +0200	2016-11-25 00:20:25 +0100	1	42424	1	252	2016-06-01 15:53:01 +0200	2016-11-25 00:20:25 +0100	106	32	172	131	44.3	113	136	37	0			Non	Non	Non	Non	Non	Non	Non	Non	Non	Non	Non	Non	Non	Non	Non	1	2	1	Non	Non	Non	Non
P-A	19895	F				42424	2016-06-01 15:53:01 +0200	2016-11-25 00:20:25 +0100	1	42424	1	253	2016-06-01 15:53:01 +0200	2016-11-25 00:20:25 +0100	104	61	150	105	46.7	130	116	41	0			Non	Non	Non	Non	Non	Non	Non	Non	Non	Non	Non	Non	Non	Non	Non	2	2	1	Non	Non	Non	Oui	Non	Non
H-S	29006	M	38516			42433	2016-06-01 15:53:01 +0200	2016-11-25 00:20:25 +0100	1	42459	1	254	2016-06-01 15:53:01 +0200	2016-11-25 00:20:25 +0100	113	36	178	136	42.9	128	129	47	0			Non	Non	Non	Non	Non	Non	Non	Non	Non	Non	Non	Oui	Non	Non	Oui	1	2	3	Non	Non	Non	Non	Non	Non
S-M	24997	F	38516			42433	2016-06-01 15:53:01 +0200	2016-09-01 17:32:14 +0200	1	42487	1	255	2016-06-01 15:53:01 +0200	2016-09-01 17:32:14 +0200	94	47	175	140	45.7	115	149	40.5	0			Non	Non	Non	Non	Non	Non	Non	Non	Non	Non	Non	Non	Non	Non	Non	1	2	2	Non	Non	Non	Non	Non	Non
D-D	21658	F	99352			42467	2016-06-01 15:53:02 +0200	2016-11-03 09:37:23 +0100	1	42466	1	256	2016-06-01 15:53:02 +0200	2016-11-03 09:37:23 +0100	94	57	158	106	42.5	117	122	42	0			Oui	Non	Non	Non	Non	Non	Non	Non	Non	Non	Non	Oui	Non	Non	Non	1	0	2	Non	Oui	Non	Oui	Non	Non
R-E	26151	M	38185			42433	2016-06-01 15:53:02 +0200	2016-11-25 00:20:25 +0100	1	42438	1	257	2016-06-01 15:53:02 +0200	2016-11-25 00:20:25 +0100	109	44	163	175	65.9	178	144	47	0			Oui	Non	Non	Non	Non	Non	Non	Non	Non	Non	Non	Oui	Non	Non	Non	1	2	2	Non	Non	Non	Non	Non	Non
O-K	27537	F	38185			42438	2016-06-01 15:53:02 +0200	2016-11-25 00:20:25 +0100	1	42438	1	258	2016-06-01 15:53:02 +0200	2016-11-25 00:20:25 +0100	94	40	160	110	43	109	137	37	1	2	2003	Non	Non	Non	Non	Non	Non	Non	Non	Non	Non	Non	Non	Non	Non	Oui	1	2	1		Oui	Non	Oui	Non	Non
B-C	32195	F	38421			42438	2016-06-01 15:53:03 +0200	2016-09-01 17:32:15 +0200	1	42438	1	259	2016-06-01 15:53:03 +0200	2016-09-01 17:32:15 +0200	94	28	164	123	45.7	151	113	41	0			Non	Non	Non	Non	Non	Non	Non	Non	Non	Non	Non	Non	Non	Non	Non	1	2	0	Non	Non	Non	Non	Non	Non
A-M	21956	F	99350			42440	2016-06-01 15:53:03 +0200	2016-11-21 13:20:10 +0100	1	42459	1	260	2016-06-01 15:53:03 +0200	2016-11-21 13:20:10 +0100	95	56	162	109	41.5	121	129	38	0			Non	Non	Non	Non	Non	Non	Non	Non	Non	Oui	Non	Non	Non	Non	Oui	1	2	4	Non	Non	Non	Non	Non	Non
C-M	25073	F	38421			42440	2016-06-01 15:53:03 +0200	2016-11-25 00:20:26 +0100	1	42466	1	261	2016-06-01 15:53:03 +0200	2016-11-25 00:20:26 +0100	94	47	159	91	36	102	124.5	33.5	1	1	2010	Non	Non	Non	Non	Non	Non	Non	Non	Non	Non	Non	Non	Non	Non	Non	1	1	1	Non	Non	Non	Non	Non	Non
R-S	29292	F	99140				2016-06-01 15:53:03 +0200	2016-09-01 17:32:15 +0200	1	42466	1	262	2016-06-01 15:53:03 +0200	2016-09-01 17:32:15 +0200	96	36	162	123	46.9	112	140	42.5	0			Non	Non	Non	Non	Non	Non	Non	Non	Non	Non		Non	Non	Non	Non	3	2	2	Non	Non	Non	Non	Non	Non
P-R	25517	M	38185			42447	2016-06-01 15:53:04 +0200	2016-09-01 17:32:16 +0200	1	42487	1	263	2016-06-01 15:53:04 +0200	2016-09-01 17:32:16 +0200	90	46	183	151	45.1	143	146	47	0			Non	Non	Non	Non	Non	Non	Non	Non	Non	Non	Non	Non	Non	Non	Oui	2	0	2	Non	Non	Non	Non	Non	Non
T-J	22646		99341			42454	2016-06-01 15:53:04 +0200	2016-11-25 00:20:26 +0100	1	42508	1	264	2016-06-01 15:53:04 +0200	2016-11-25 00:20:26 +0100	101	54	167	116	41.6	124	120.5	31.5	0			Oui	Non	Non	Non	Non	Oui	Non	Non	Non	Non	Non	Oui	Non	Non	Non	3	1	3	Non	Non	Non	Non	Non	Non
B-M	19805		38516			42454	2016-06-01 15:53:04 +0200	2016-11-25 00:20:26 +0100	1	42585	1	265	2016-06-01 15:53:04 +0200	2016-11-25 00:20:26 +0100	115	62	157	94	38.1	94	127	35.5	0			Non	Non	Non	Non	Non	Non	Non	Non	Non	Non	Non	Oui	Non	Non	Non	1	1	2	Non	Non	Non	Non	Non	Non
R-I	25934	F	38421			42459	2016-06-01 15:53:04 +0200	2016-11-25 00:20:26 +0100	1	42459	1	266	2016-06-01 15:53:04 +0200	2016-11-25 00:20:26 +0100	99	45	168	107	37.9	120	122	41.5	0			Non	Non	Non	Non	Non	Non	Non	Non	Non	Non	Non	Non	Non	Non	Non	1	1	2	Non	Non	Non	Oui	Non	Non
J-S	20981	F	38563			42459	2016-06-01 15:53:05 +0200	2016-11-25 00:20:26 +0100	1	42459	1	267	2016-06-01 15:53:05 +0200	2016-11-25 00:20:26 +0100	117	58	150	114	50.7	117	144	37	0			Oui	Non	Non	Non	Non	Non	Non	Oui	Non	Non	Non	Oui	Non	Non	Non	1	1	1	Non	Non	Non	Non	Non	Non
M-Y	26308		38185			42461	2016-06-01 15:53:05 +0200	2016-09-01 17:32:16 +0200	1	42508	1	268	2016-06-01 15:53:05 +0200	2016-09-01 17:32:16 +0200	93	44	166	124	45	132	134	40	0			Non	Non	Non	Non	Non	Non	Non	Oui	Non	Non	Non	Non	Non	Non	Non	1	2	2	Non	Non	Non	Oui	Non	Non
D-I	22408		38185			42461	2016-06-01 15:53:05 +0200	2016-11-25 00:20:27 +0100	1	42543	1	269	2016-06-01 15:53:05 +0200	2016-11-25 00:20:27 +0100	115	55	174	108	35.7	105	125	41.5	0			Non	Non	Non	Non	Non	Non	Non	Non	Non	Non	Non	Oui	Non	Non	Non	1	2	2	Non	Non	Non	Non	Non	Non
K-M	27973		99350			42468	2016-06-01 15:53:06 +0200	2016-11-25 00:20:27 +0100	1	42522	1	270	2016-06-01 15:53:06 +0200	2016-11-25 00:20:27 +0100	111	39	176	134	43.3	135.5	129.5	45	0			Non	Non	Non	Non	Non	Non	Non	Non	Non	Non	Non	Oui	Non	Non	Non	1	1	2	Non	Non	Non	Non	Non	Non
L-M	28136		99114			42468	2016-06-01 15:53:06 +0200	2016-09-01 17:32:17 +0200	1	42522	1	271	2016-06-01 15:53:06 +0200	2016-09-01 17:32:17 +0200	96	39	169	142	49.7	131	143	42	0			Non	Non	Non	Non	Non	Non	Non	Non	Non	Non	Non	Non	Non	Non	Non	3	1	4	Non	Non	Non	Non	Non	Non
P-E	19001		38474			42468	2016-06-01 15:53:06 +0200	2016-09-01 17:32:17 +0200	1	42522	1	272	2016-06-01 15:53:06 +0200	2016-09-01 17:32:17 +0200	94	64	155	108	45	113.5	136.5	40.5	0			Non	Non	Non	Non	Non	Non	Non	Non	Non	Non	Non	Non	Non	Non	Non	1	1	0	Non	Non	Non	Non	Non	Non
J-A	28955		38516			42475	2016-06-01 15:53:06 +0200	2016-09-01 17:32:17 +0200	1	42501	1	273	2016-06-01 15:53:06 +0200	2016-09-01 17:32:17 +0200	96	37	162	93	35.4	110	124		2	1	2008	Non	Non	Non	Non	Non	Non	Non	Non	Non	Non	Non	Oui	Non	Non	Non	3	1	2	Non	Non	Non	Non	Non	Non
D-A	22784	F	30007				2016-06-01 15:53:07 +0200	2016-09-01 17:32:17 +0200	1	42487	1	274	2016-06-01 15:53:07 +0200	2016-09-01 17:32:17 +0200	94	53	156	102	41.9	130	115	43	0			Non	Non	Non	Non	Non	Non	Non	Non	Non	Non	Non	Non	Non	Non	Non	2	2	2	Non	Non	Non	Oui	Non	Non
L-G	24431		38421			42489	2016-06-01 15:53:07 +0200	2016-11-25 00:20:27 +0100	1	38914	1	275	2016-06-01 15:53:07 +0200	2016-11-25 00:20:27 +0100	102	39	174	132	43.6	137	124	48.5	0			Non	Non	Non	Non	Non	Non	Non	Non	Non	Non	Non	Oui	Non	Non	Non	1	2	2	Non	Non	Non	Non	Non	Non
M-J	35802		38421			42489	2016-06-01 15:53:07 +0200	2016-09-01 17:32:17 +0200	1	42536	1	276	2016-06-01 15:53:07 +0200	2016-09-01 17:32:17 +0200	92	18	180	165	50.9	153	138	44	0			Non	Non	Non	Non	Non	Non	Non	Non	Non	Non	Non	Non	Non	Non	Non	2	3	0	Non	Non	Non	Non	Non	Non
D-M	26361		99395			42496	2016-06-01 15:53:08 +0200	2016-09-01 17:32:17 +0200	1	42543	1	277	2016-06-01 15:53:08 +0200	2016-09-01 17:32:17 +0200	96	44	158	114	45.7	128	130.3	41	0			Oui	Non	Non	Non	Non	Non	Non	Non	Non	Non	Non	Non	Non	Non	Non	1	1	3	Non	Non	Non	Non	Non	Non
C-S	19901		38545			42429	2016-06-01 15:53:08 +0200	2016-11-25 00:20:27 +0100	1	42501	1	278	2016-06-01 15:53:08 +0200	2016-11-25 00:20:27 +0100	113	61	166	117	42.5	133	126	44	0			Oui	Non		Non			Non	Non			Oui	Oui	Non	Non	Non	3	2	3	Non	Non	Non	Oui	Non	Non
M-S	29482		38563			42452	2016-06-01 15:53:08 +0200	2016-09-01 17:32:18 +0200	1	42501	1	279	2016-06-01 15:53:08 +0200	2016-09-01 17:32:18 +0200	95	35	186	138	39.9	133	124	46	0			Oui	Non	Non	Non	Non	Non	Non	Non	Non	Non	Non	Non	Non	Non	Oui	1	2	3	Non	Non	Non	Non	Non	Non
T-R	21947		73248			42452	2016-06-01 15:53:08 +0200	2016-11-25 00:20:27 +0100	1	42501	1	280	2016-06-01 15:53:08 +0200	2016-11-25 00:20:27 +0100	115	56	178	161	50.8	150	133	55	0			Oui	Non	Oui		Oui		Non	Non			Non	Oui	Non	Non	Non	3	2	1	Non	Non	Non	Non	Non	Non
L-F	26421		38185			42503	2016-06-01 15:53:09 +0200	2016-11-25 00:20:28 +0100	1	42543	1	281	2016-06-01 15:53:09 +0200	2016-11-25 00:20:28 +0100	111	44	172	129	43.6	133	126	47.5	0			Non	Non	Non	Non	Non	Non	Non	Non	Non	Non	Non	Oui	Non	Non	Non	2	1	0	Non	Non	Non	Non	Non	Non
F-R	31897		38516			42503	2016-06-01 15:53:09 +0200	2016-11-25 00:20:28 +0100	1	42543	1	282	2016-06-01 15:53:09 +0200	2016-11-25 00:20:28 +0100	111	29	175	153	50	137	130	46	1	1	2015	Non	Non	Non	Non	Non	Non	Non	Non	Non	Non	Non	Non	Non	Non	Oui	1	2	0	Non	Non	Non	Oui	Non	Non
C-B	20786		38548			42508	2016-06-01 15:53:10 +0200	2016-09-01 17:32:18 +0200	1	42508	1	283	2016-06-01 15:53:10 +0200	2016-09-01 17:32:18 +0200	89	59	162	105	40	120	117	45	0			Oui	Non	Non	Non	Non	Non	Non	Non	Non	Non	Non	Non	Non	Non	Non	1	1	3	Non	Non	Non	Oui	Non	Non
B-A	21244		38185			42508	2016-06-01 15:53:10 +0200	2016-11-25 00:20:28 +0100	1	42508	1	284	2016-06-01 15:53:10 +0200	2016-11-25 00:20:28 +0100	117	58	160	113	44.1	131	136	42	0			Non	Non	Non	Non	Non	Non	Non	Non	Non	Non		Oui	Non	Non	Non	3	2	3	Non	Non	Non	Non	Non	Non
A-N	32646		7010			42510	2016-06-01 15:53:11 +0200	2016-09-01 17:32:18 +0200	1	42550	1	285	2016-06-01 15:53:11 +0200	2016-09-01 17:32:18 +0200	93	27	170	115	39.8	108	129	37	0			Non	Non	Non	Non	Non	Non	Non	Non	Non	Non	Non	Non	Non	Non	Non	2	1	0	Non	Non	Non	Non	Non	Oui
P-Y	26402		68224			42510	2016-06-01 15:53:11 +0200	2016-09-01 17:32:18 +0200	1	42550	1	286	2016-06-01 15:53:11 +0200	2016-09-01 17:32:18 +0200	91	44	179	158	49.3	133	148	47	0			Oui	Non	Non	Non	Non	Non	Non	Non	Non	Non	Non	Non	Non	Non	Non	2	3	2	Non	Non	Non	Non	Non	Non
E-F	24117		75056			42517	2016-08-10 14:26:51 +0200	2016-08-10 14:51:35 +0200	1	42550	1	287	2016-08-10 14:26:51 +0200	2016-08-10 14:51:35 +0200	86	50	160	110	43	109	127	40	0			Non	Non	Non	Non	Non	Non	Non	Non	Non	Non	Non	Non	Non	Non	Non	1	3	2	Non	Non	Non	Non	Non	Non
B-D	20861	F	38421			42522	2016-07-15 14:10:14 +0200	2016-07-15 14:22:37 +0200	1	42522	1	289	2016-07-15 14:10:14 +0200	2016-07-15 14:22:37 +0200	115	59	160	141.6	55.3	118	174	38	1	1	2004	Non	Non	Non	Non	Non	Non	Non	Non	Non	Non	Non	Oui	Non	Non	Non	3	1	3	Non	Non	Non	Non	Non	Non
S-K	27509	F	38516			42524	2016-08-04 10:12:25 +0200	2016-08-08 10:25:49 +0200	1	42536	1	290	2016-08-04 10:12:25 +0200	2016-08-08 10:25:49 +0200	96	41	161	117	45.1	123	133	43	0			Non	Non	Non	Non	Non	Non	Non	Non	Non	Non	Non	Non	Non	Non	Non	1	1	1	Non	Non	Non	Non	Non	Non
S-D	28984	M	71076			42524	2016-08-11 10:09:41 +0200	2016-08-11 10:46:33 +0200	1	38914	1	291	2016-08-11 10:09:41 +0200	2016-08-11 10:46:33 +0200	94	27	181	142	43.3	141	132	49.5	0			Oui	Non	Non	Non	Non	Non	Non	Non	Non	Non	Non	Non	Non	Non	Non	1	3	2	Non	Non	Non	Non	Non	Non
T-L	31171	F	38421			42529	2016-10-20 10:56:27 +0200	2016-10-20 11:21:40 +0200	1	42571	1	292	2016-10-20 10:56:27 +0200	2016-10-20 11:21:40 +0200	98	31	162	100	38.1	122	115	45	0			Non	Non	Non	Non	Non	Non	Non	Non	Non	Non	Non	Non	Non	Non	Non	1	1	0	Non	Non	Non	Non	Non	Non
L-H	23991	M	80685			42536	2016-08-04 11:11:46 +0200	2016-08-04 11:32:42 +0200	1	42536	1	294	2016-08-04 11:11:46 +0200	2016-08-04 11:32:42 +0200	115	50	168	148	52.4	146	121	46	0			Oui	Non		Non	Non	Non	Non	Non				Oui	Non	Non	Non	2	3	1	Non	Non	Non	Non	Non	Non
R-C	19411	F	99352			42538	2016-08-11 17:29:56 +0200	2016-08-11 17:42:50 +0200	1	42585	1	295	2016-08-11 17:29:56 +0200	2016-08-11 17:42:50 +0200	115	63	153	134	57.2	132	142	43.5	1	1	2005	Non	Non	Non	Non	Non	Non	Non	Non	Non	Non	Non	Oui	Non	Non	Non	1	1	2	Non	Non	Non	Oui	Non	Non
B-S	25654	F	38053			42541	2016-10-13 08:48:34 +0200	2016-10-13 13:20:34 +0200	1	42592	1	296	2016-10-13 08:48:34 +0200	2016-10-13 13:20:34 +0200	82	46	160	108	42.2	120	136	43	0			Non	Non	Non	Non	Non	Non	Non	Non	Non	Non	Non	Non	Non	Non	Non	2	2	3	Non	Non	Non	Oui	Non	Non
M-L	32735	M	99139			42541	2016-10-14 08:53:14 +0200	2016-10-20 09:59:21 +0200	1	42599	1	297	2016-10-14 08:53:14 +0200	2016-10-20 09:59:21 +0200	91	27	179	185	57.7	140	150	50	0			Non	Non	Non	Non	Non	Non	Non	Non	Non	Non	Non	Non	Non	Non	Non	1	1	1	Non	Non	Non	Non	Non	Non
M-P	21262	M	75056			42550	2016-08-10 14:55:18 +0200	2016-08-10 15:34:03 +0200	1	42550	1	299	2016-08-10 14:55:18 +0200	2016-08-10 15:34:03 +0200	113	58	170	138	47.8	140	144	48	0			Oui	Non	Oui	Non	Oui	Non	Non	Non	Oui	Non	Oui	Oui	Non	Non	Non	3	3	4	Non	Non	Non	Non	Non	Non
D-A	28901	F	99127			42552	2016-10-20 11:15:32 +0200	2016-10-20 11:30:23 +0200	1	42571	1	300	2016-10-20 11:15:32 +0200	2016-10-20 11:30:23 +0200	95	37	161	104	40.1	97	126	36.5	1	1	200	Non	Non	Non	Non	Non	Non	Non	Non	Non	Non	Non	Non	Non	Non	Non	2	1	3	Non	Non	Non	Non	Non	Non
V-S	28756	M	74008			42566	2016-10-13 09:22:34 +0200	2016-10-13 13:47:14 +0200	1	42592	1	302	2016-10-13 09:22:34 +0200	2016-10-13 13:47:14 +0200	89	37	174	146	48.2	146	138.5	44.5	0			Non	Non	Non	Non	Non	Non	Non	Non	Non	Non	Non	Oui	Non	Non	Non	1	2	3	Non	Non	Non	Non	Non	Non
F-S	22199	M	62643			42566	2016-10-14 13:26:42 +0200	2016-10-14 14:10:12 +0200	1	42599	1	303	2016-10-14 13:26:42 +0200	2016-10-14 14:10:12 +0200	109	55	184	146.8	43.4	148	125	46	0			Oui	Non	Oui	Oui	Non	Non	Non	Non	Oui	Non	Non	Oui	Non	Non	Oui	3	1	2	Non	Non	Non	Non	Non	Non
P-D	30947	M	38421			42566	2016-10-17 12:52:06 +0200	2016-10-17 13:39:07 +0200	1	42620	1	304	2016-10-17 12:52:06 +0200	2016-10-17 13:39:07 +0200	92	31	186	135.5	39.2	129.5	121	46.5	0			Non	Non	Non	Non	Non	Non	Non	Non	Non	Non	Non	Non	Non	Non	Non	1	1	0	Non	Non	Non	Non	Non	Non
F-M	22257	F				42559	2016-10-14 14:26:09 +0200	2016-10-14 15:00:19 +0200	1	42613	1	305	2016-10-14 14:26:09 +0200	2016-10-14 15:00:19 +0200	94	55	148	84.2	38.4	115	121	30.4	0			Non	Non	Non	Non	Non	Non	Non	Non	Non	Non	Non	Oui	Oui	Non	Non	1	2	2	Non	Non	Non	Non	Non	Non
H-F	26444	F	38516			42559	2016-10-13 09:33:45 +0200	2016-10-13 13:56:08 +0200	1	42592	1	306	2016-10-13 09:33:45 +0200	2016-10-13 13:56:08 +0200	97	44	149	86	38.7	102	121.5	34.5	0			Oui	Non	Non	Non	Non	Non	Non	Non	Non	Non	Non	Non	Non	Non	Non	1	1	4	Non	Non	Non	Non	Non	Non
B-H	22689	M				42573	2016-10-17 13:39:24 +0200	2016-10-17 14:13:28 +0200	1	42620	1	307	2016-10-17 13:39:24 +0200	2016-10-17 14:13:28 +0200	87	54	172	131	44.3	131	124	45	0			Oui	Non	Non	Non	Non	Non	Non	Non	Non	Non	Oui	Non	Non	Non	Non	1	3	3	Non	Non	Non	Non	Non	Non
D-P	24268	F	38053			42573	2016-10-27 10:04:14 +0200	2016-10-27 10:24:38 +0200	1	42662	1	308	2016-10-27 10:04:14 +0200	2016-10-27 10:24:38 +0200	121	50	159	112.5	44.5	121	128	41.5	1	1	1999	Oui	Non		Non			Non	Non			Non	Oui	Non	Non	Non	1	1	2	Non	Non	Non	Non	Non	Non
C-C	32120	F	73011			42580	2016-10-19 08:32:57 +0200	2016-10-19 08:37:11 +0200	1	42634	1	309	2016-10-19 08:32:57 +0200	2016-10-19 08:37:11 +0200	88	28	175	112.6	36.8	118	105	46	0			Non	Non	Non	Non	Non	Non	Non	Non	Non	Non	Non	Non	Non	Non	Non	1	2	2	Non	Non	Non	Non	Non	Non
S-M	30140	F	38516			42580	2016-10-19 09:07:13 +0200	2016-10-19 09:20:32 +0200	1	42634	1	311	2016-10-19 09:07:13 +0200	2016-10-19 09:20:32 +0200	95	34	158	105.9	42.4	120	127	39	0			Non	Non	Non	Non	Non	Non	Non	Non	Non	Non	Non	Oui	Non	Non	Non	2	2	1	Non	Non	Non	Non	Non	Non
C-K	28016	F	13055			42585	2016-08-11 17:02:48 +0200	2016-08-11 17:43:41 +0200	1	42585	1	312	2016-08-11 17:02:48 +0200	2016-08-11 17:43:41 +0200	96	39	159	138	54.6	114	159	34	0			Non	Non	Non	Non	Non	Non	Non	Non	Non	Non	Non	Non	Non	Non	Non	1	1	0	Non	Non	Non	Non	Non	Non
D-C	31224	F	44109			42585	2016-08-11 17:50:19 +0200	2016-08-11 18:08:25 +0200	1	42585	1	313	2016-08-11 17:50:19 +0200	2016-08-11 18:08:25 +0200	117	31	164	112	41.6	110	136	36				Non	Non	Non	Non	Non	Non	Non	Non	Non	Non	Non	Non	Non	Non	Non	1	2	0	Non	Non	Non	Oui	Non	Non
B-M	22499	M	38212			42587	2016-10-12 12:27:31 +0200	2016-10-12 13:18:09 +0200	1	42641	1	315	2016-10-12 12:27:31 +0200	2016-10-12 13:18:09 +0200	109	55	173	106	35.4	122	112	45	0			Oui	Non		Non	Non		Non	Non		Non	Non	Oui	Non	Non	Non	1	1	0	Oui	Non	Non	Oui	Non	Non
V-A	30384	F	38517			42587	2016-10-20 12:09:30 +0200	2016-10-20 12:58:18 +0200	1	42648	1	316	2016-10-20 12:09:30 +0200	2016-10-20 12:58:18 +0200	114	33	162	126	48	113	147	38	0			Oui	Non	Non	Non	Non	Non	Non	Non	Non	Non	Non	Oui	Non	Non	Non	1	1	2	Non	Non	Non	Oui	Non	Non
Q-I	23461	F	38185			42599	2016-10-14 14:10:28 +0200	2016-10-14 14:23:04 +0200	1	42599	1	317	2016-10-14 14:10:28 +0200	2016-10-14 14:23:04 +0200	104	52	168	117	41.5	119	133	46	0			Oui	Non	Non	Non	Non	Non	Non	Non	Non	Non	Non	Oui	Non	Non	Oui	1	1	2	Non	Non	Non	Non	Non	Non
S-F	30122	M	94028			42613	2016-10-14 14:42:45 +0200	2016-10-14 14:55:51 +0200	1	42613	1	318	2016-10-14 14:42:45 +0200	2016-10-14 14:55:51 +0200	82	34	170	121	41.9	127	124	43	0			Non	Non	Non	Non	Non	Non	Non	Non	Non	Non	Non	Non	Non	Non	Non	1	2	2	Non	Non	Non	Non	Non	Non
C-V	21720	M	99352			42613	2016-10-14 15:27:43 +0200	2016-10-14 15:50:17 +0200	1	42613	1	320	2016-10-14 15:27:43 +0200	2016-10-14 15:50:17 +0200	87	57	184	183	54.1	170	133	47	0			Oui	Non	Non	Non	Non	Non	Non	Non	Non	Non	Non	Non	Non	Non	Non	1	2	0	Non	Non	Non	Non	Non	Non
S-N	19530	F	38185			42615	2016-10-27 08:38:55 +0200	2016-10-27 08:56:00 +0200	1	42655	1	321	2016-10-27 08:38:55 +0200	2016-10-27 08:56:00 +0200	97	63	162	100	38.1	120	122	38	0			Oui	Non	Non	Non	Non	Non	Non	Non	Non	Non	Non	Non	Non	Non	Non	1	2	3	Non	Non	Non	Non	Non	Non
C-M	24487	F	38185			42615	2016-10-27 08:56:34 +0200	2016-10-27 09:10:36 +0200	1	42655	1	322	2016-10-27 08:56:34 +0200	2016-10-27 09:10:36 +0200	114	49	168	106	37.6	120	123	40.5	1	2	1999	Non	Non	Non	Non	Non	Non	Non	Non	Non	Non	Non	Oui	Non	Non	Non	1	1	2	Non	Oui	Non	Non	Non	Non
L-J	34401	F	38563			42569	2016-10-17 14:11:48 +0200	2016-10-17 14:31:24 +0200	1	42620	1	323	2016-10-17 14:11:48 +0200	2016-10-17 14:31:24 +0200	95	22	157	101	41	121	123	40	0			Non	Non	Non	Non	Non	Non	Non	Non	Non	Non	Non	Non	Non	Non	Non	1	1	0	Non	Non	Non	Non	Non	Non
F-A	33467	F	38563			42622	2016-10-27 09:10:59 +0200	2016-10-27 09:27:29 +0200	1	42655	1	324	2016-10-27 09:10:59 +0200	2016-10-27 09:27:29 +0200	101	25	182	166	50.1	137	160	41	0			Non	Non	Non	Non	Non	Non	Non	Non	Non	Non	Non	Non	Non	Non	Non	2	2	0	Non	Non	Non	Non	Non	Non
M-D	20543	F				42629	2016-10-20 12:58:35 +0200	2016-10-20 13:10:21 +0200	1	42648	1	325	2016-10-20 12:58:35 +0200	2016-10-20 13:10:21 +0200	116	60	164	107.8	40.1	127.5	122	42	0			Non	Non	Non	Non	Non	Non	Non	Non	Non	Non	Non	Oui	Non	Non	Non	3	2	2	Non	Non	Non	Non	Non	Non
C-K	29493	F	13055			42629	2016-11-24 13:17:06 +0100	2017-02-10 10:34:05 +0100	1	42697	1	326	2016-11-24 13:17:06 +0100	2017-02-10 10:34:05 +0100	78	36	170	115	39.8	110	134	37	0			Non	Non	Non	Non	Non	Non	Non	Non	Non	Non	Non	Non	Non	Non	Non	2	2	1	Non	Non	Non	Non	Non	Non
S-S	26124	F	38185			42634	2016-10-19 08:07:55 +0200	2016-11-30 08:47:17 +0100	1	42634	1	327	2016-10-19 08:07:55 +0200	2016-11-30 08:47:17 +0100	88	45	167	151	54.1	141	144	42	0			Non	Non	Non	Non	Non	Non	Non	Non	Non	Non	Oui	Non	Non	Non	Non	1	1	3	Non	Oui	Non	Non	Non	Non
D-A	27573	F	69123			42636	2016-10-27 10:25:10 +0200	2016-10-27 10:50:31 +0200	1	42662	1	328	2016-10-27 10:25:10 +0200	2016-10-27 10:50:31 +0200	96	41	157	121	49.1	132	142	39	1	1	2006	Non	Non	Non	Non	Non	Non	Non	Non	Non	Non	Non	Oui	Non	Non	Non	1	1	3	Non	Non	Non	Non	Non	Non
V-C	29254	F	26198			42636	2016-10-27 10:51:08 +0200	2016-10-27 11:06:21 +0200	1	42662	1	329	2016-10-27 10:51:08 +0200	2016-10-27 11:06:21 +0200	97	36	170	140	48.4		145	38	0			Non	Non	Non	Non	Non	Non	Non	Non	Non	Non	Non	Non	Non	Non	Non	1	1	3	Non	Non	Non	Non	Non	Non
D-A	31241	F	62498			42641	2016-10-12 13:21:21 +0200	2016-10-12 13:35:17 +0200	1	42641	1	330	2016-10-12 13:21:21 +0200	2016-10-12 13:35:17 +0200	90	31	172	128	43.3	131	132	38	0			Non	Non	Non	Non	Non	Non	Non	Non	Non	Non	Non	Non	Non	Non	Non	2	2	2	Non	Non	Non	Non	Non	Non
R-V	34170	F	38516			42643	2016-11-24 13:16:22 +0100	2016-12-05 11:01:07 +0100	1	42676	1	332	2016-11-24 13:16:22 +0100	2016-12-05 11:01:07 +0100	96	23	158	135	54.1	138	142.5	42	0			Non	Non	Non	Non	Non	Non	Non	Non	Non	Non	Non	Non	Non	Non	Non	2	2	0	Non	Non	Non	Non	Non	Non
G-D	22468	M	30132			42647	2016-11-24 13:17:28 +0100	2016-12-08 13:36:07 +0100	1	42690	1	333	2016-11-24 13:17:28 +0100	2016-12-08 13:36:07 +0100	92	55	171	111	38	124	108	47	0			Oui	Non	Oui	Non	Oui	Non	Non	Non	Non	Non	Non	Non	Non	Non	Non	3	1	3	Non	Non	Non	Non	Non	Non
G-D	26389	F	75112			42648	2016-10-20 13:25:38 +0200	2016-10-20 13:37:47 +0200	1	42648	1	334	2016-10-20 13:25:38 +0200	2016-10-20 13:37:47 +0200	96	44	167	120	43	128	133	36	0			Non	Non	Non	Non	Non	Non	Non	Non	Non	Non	Non	Oui	Non	Non	Non	3	2	2	Non	Non	Non	Non	Non	Non
A-L	32707	F	73065			42648	2016-10-20 13:11:34 +0200	2016-10-20 13:23:48 +0200	1	42648	1	335	2016-10-20 13:11:34 +0200	2016-10-20 13:23:48 +0200	95	27	163	100	37.6	120	125	37	0			Oui	Non	Non	Non	Non	Non	Non	Oui	Non	Non	Non	Non	Non	Non	Non	1	1	2	Non	Non	Non	Non	Non	Non
A-D	24091	F	38185			42655	2016-10-27 09:28:23 +0200	2016-10-27 10:03:41 +0200	1	42655	1	336	2016-10-27 09:28:23 +0200	2016-10-27 10:03:41 +0200	102	50	165	129	47.4	128	150	39.6	0			Oui	Non	Non	Non	Non	Non	Non	Non	Non	Non	Non	Non	Non	Non	Non	1	2	0	Non	Non	Non	Non	Non	Non
B-G	28054	M	26362			42657	2016-11-24 13:17:43 +0100	2017-02-17 12:19:32 +0100	1	42697	1	337	2016-11-24 13:17:43 +0100	2017-02-17 12:19:32 +0100	74	40	185	172	50.3	146	149	49	0			Non	Non	Non	Non	Non	Non	Non	Non	Non	Non	Non	Non	Non	Non	Non	1	2	2	Non	Non	Non	Non	Non	Non
V-L	31599	F	38315			42657	2016-11-24 13:25:40 +0100	2017-02-13 10:14:50 +0100	1	42704	1	338	2016-11-24 13:25:40 +0100	2017-02-13 10:14:50 +0100	95	30	150	96	42.7	101	132	37	0			Non	Non	Non	Non	Non	Non	Non	Non	Non	Non	Non	Non	Non	Non	Oui	1	2	2	Non	Non	Non	Non	Non	Non
P-S	30178	F	38421			42657	2016-11-24 13:17:59 +0100	2016-12-09 09:18:52 +0100	1	42690	1	339	2016-11-24 13:17:59 +0100	2016-12-09 09:18:52 +0100	95	34	165	125	45.9	125	139	46	1	1	2005	Non	Non	Non	Non	Non	Non	Non	Non	Non	Non	Non	Non	Non	Non	Non	2	1	3	Non	Non	Non	Non	Non	Non
C-P	24594	F	83090			42662	2016-10-27 11:06:40 +0200	2016-10-27 11:23:22 +0200	1	42662	1	340	2016-10-27 11:06:40 +0200	2016-10-27 11:23:22 +0200	96	49	170	147	50.9	126	156	26	0			Non	Non	Non	Non	Non	Non	Non	Non	Non	Non	Non	Non	Non	Non	Oui	3	1	4	Non	Non	Non	Non	Non	Non
T-S	23246	F	38185			42664	2016-11-24 13:25:31 +0100	2017-02-13 10:34:30 +0100	1	42664	1	341	2016-11-24 13:25:31 +0100	2017-02-13 10:34:30 +0100	96	53	172	108	36.5	121	127	45	0			Oui	Non	Non	Non	Non	Non	Non	Non	Non	Non	Non	Non	Non	Non	Non	2	1	4	Non	Non	Non	Non	Non	Non
A-I	26803	F	38421			42664	2016-11-24 13:25:22 +0100	2017-02-13 12:39:33 +0100	1	42711	1	342	2016-11-24 13:25:22 +0100	2017-02-13 12:39:33 +0100	95	43	175	119	38.9	124	131.5	39.5	0			Non	Non	Non	Non	Non	Non	Non	Non	Non	Non	Non	Non	Non	Non	Non	1	1	4	Non	Non	Non	Oui	Non	Non
B-F	22191	F	59392			42664	2016-11-24 13:25:14 +0100	2017-02-13 12:58:41 +0100	1	42711	1	343	2016-11-24 13:25:14 +0100	2017-02-13 12:58:41 +0100	88	56	151	104	45.6	115	144	36.5	2	3	2002	Oui	Non	Non	Non	Non	Non	Non	Non	Non	Non	Non	Non	Non	Non	Non	1	3	3	Non	Non	Non	Oui	Non	Non
M-M	27422	F	38421			42676	2016-11-24 13:18:24 +0100	2016-12-05 12:50:10 +0100	1	42676	1	344	2016-11-24 13:18:24 +0100	2016-12-05 12:50:10 +0100	95	41	156	110	45.2	125	138	36	1	1	1999	Non	Non	Non	Non	Non	Non	Non	Non	Non	Non	Non	Non	Non	Non	Non	3	2	0	Non	Non	Non	Non	Non	Non
B-G	29546	F	99328			42676	2016-11-24 13:18:50 +0100	2016-12-05 11:23:07 +0100	1	42676	1	345	2016-11-24 13:18:50 +0100	2016-12-05 11:23:07 +0100	97	35	176	126	40.7	137	133	35	0			Oui	Non	Non	Non	Non	Non	Non	Non	Non	Non	Non	Non	Non	Non	Non	1	2	3	Non	Non	Non	Non	Non	Non
C-J	24384	F	38516			42676	2016-11-24 13:19:04 +0100	2016-12-05 13:18:28 +0100	1	42676	1	346	2016-11-24 13:19:04 +0100	2016-12-05 13:18:28 +0100	104	50	160	113	44.1	115	140	35	0			Non	Non	Non	Non	Non	Non	Non	Non	Non	Non	Non	Non	Non	Non	Non	3	2	3	Non	Non	Non	Non	Non	Non
Y-H	30563	F	99350			42678	2016-11-24 13:25:05 +0100	2017-02-15 12:40:39 +0100	1	42678	1	347	2016-11-24 13:25:05 +0100	2017-02-15 12:40:39 +0100	95	33	162	106	40.4	129	125	38.5	0			Non	Non	Non	Non	Non	Non	Non	Non	Non	Non	Non	Non	Non	Non	Non	2	2	1	Non	Non	Non	Non	Non	Non
F-T	21566	F	38516			42678	2016-11-24 13:19:51 +0100	2017-02-10 13:50:05 +0100	1	42697	1	348	2016-11-24 13:19:51 +0100	2017-02-10 13:50:05 +0100	79	57	160	111	43.4	122	135	37	1	1	2007	Non	Non	Non	Non	Non	Non	Non	Non	Non	Non	Non	Non	Non	Non	Non	1	1	4	Non	Non	Non	Non	Non	Non
C-C	23140	F	73065			42690	2016-11-24 13:20:10 +0100	2017-02-10 10:07:37 +0100	1	42690	1	349	2016-11-24 13:20:10 +0100	2017-02-10 10:07:37 +0100	107	53	157	114	46.2	138	137	40	1	1	2002	Non	Non	Non	Non	Non	Non	Non	Non	Non	Non	Non	Non	Non	Oui	Non	3	1	3	Non	Non	Non	Non	Non	Non
R-J	20906	M	99350			42690	2016-11-24 13:24:55 +0100	2017-02-16 09:45:04 +0100	1	42739	1	351	2016-11-24 13:24:55 +0100	2017-02-16 09:45:04 +0100	112	59	183	146	43.6	134	126.5	55	0			Oui	Non	Non	Non	Non	Non	Non	Non	Non	Non	Non	Oui	Non	Non	Oui	3	2	2	Non	Non	Non	Non	Non	Non
M-S	23233	M	38185			42690	2016-11-24 13:24:47 +0100	2017-02-22 08:57:51 +0100	1	42739	1	352	2016-11-24 13:24:47 +0100	2017-02-22 08:57:51 +0100	110	53	184	140.2	41.4	134.5	126.5	49	0			Non	Non	Non	Non	Non	Non	Non	Oui	Non	Non	Non	Non	Non	Non	Non	1	2	3	Non	Non	Non	Non	Non	Non
L-E	25814	F	67482			42692	2016-11-24 13:24:39 +0100	2017-02-22 09:21:14 +0100	1	42739	1	353	2016-11-24 13:24:39 +0100	2017-02-22 09:21:14 +0100	97	46	170	149	51.6	138	146	41.5	0			Non	Non	Non	Non	Non	Non	Non	Non	Non	Non	Non	Non	Non	Non	Oui	1	2	2	Non	Non	Non	Oui	Non	Non
G-A	26621	F	38516			42697	2016-11-25 14:04:23 +0100	2017-02-10 11:19:06 +0100	1	42697	1	354	2016-11-25 14:04:23 +0100	2017-02-10 11:19:06 +0100	81	44	159	108	42.7	125	128	37	1	1	2012	Oui	Non	Non	Non	Non	Non	Non	Non	Non	Non	Non	Non	Non	Non	Non	1	1	4	Non	Non	Non	Non	Non	Non
D-M	18541	M	34031			42699	2016-11-30 16:26:58 +0100	2017-02-22 10:14:48 +0100	1	42753	1	355	2016-11-30 16:26:58 +0100	2017-02-22 10:14:48 +0100	83	66	167	116	41.6	137	130	44	0			Oui	Non	Non	Non	Non	Non	Non	Non	Non	Non	Non	Non	Non	Non	Non	3	3	3	Non	Non	Non	Oui	Non	Non
T-L	33066	F	38185			42699	2016-11-30 16:27:10 +0100	2017-02-22 10:30:07 +0100	1	42753	1	356	2016-11-30 16:27:10 +0100	2017-02-22 10:30:07 +0100	88	26	168	143	50.7	122	149	42.8	0			Non	Non	Non	Non	Non	Non	Non	Non	Non	Non	Non	Non	Non	Non	Non	1	1	0	Non	Non	Non	Oui	Non	Non
V-L	25616	M	38185			42704	2016-11-30 16:27:18 +0100	2017-02-13 10:58:13 +0100	1	42704	1	357	2016-11-30 16:27:18 +0100	2017-02-13 10:58:13 +0100	97	46	174	135	44.6	147	129	49	0			Oui	Non	Non	Non	Non	Non	Non	Non	Non	Non	Oui	Oui	Non	Non	Non	2	2	4	Non	Non	Non	Oui	Non	Non
B-M	23520	F	38516			42704	2016-12-02 12:20:26 +0100	2017-02-13 11:15:06 +0100	1	42704	1	358	2016-12-02 12:20:26 +0100	2017-02-13 11:15:06 +0100	114	52	156	104	42.7	117	125	37	0			Non	Non	Non	Non	Non	Non	Non	Non	Non	Non	Non	Oui	Non	Non	Oui	2	2	3	Non	Oui	Non	Oui	Non	Non
D-F	19830	M	94080			42706	2016-12-02 14:34:00 +0100	2017-02-22 12:43:06 +0100	1	42760	1	359	2016-12-02 14:34:00 +0100	2017-02-22 12:43:06 +0100	125	62	170	112	38.8	118	108	47.5	0			Oui	Non	Non	Non	Non	Non	Oui	Non	Non	Non	Non	Oui	Non	Non	Non	3	2	2	Non	Non	Non	Non	Non	Non
G-F	20986	F	21607			42713	2016-12-12 10:44:57 +0100	2017-02-15 09:11:47 +0100	1	42711	1	360	2016-12-12 10:44:57 +0100	2017-02-15 09:11:47 +0100	117	59	161	102	39.4	128	113	40	0			Non	Non	Non	Non	Non	Non	Non	Non	Non	Non	Non	Oui	Non	Non	Non		2	0	Non	Non	Non	Non	Non	Non
I-L	23832	M	92002			42711	2016-12-12 10:45:51 +0100	2017-02-15 09:26:35 +0100	1	42711	1	361	2016-12-12 10:45:51 +0100	2017-02-15 09:26:35 +0100	91	51	175	133	43.4	135	126	40	1	1	2007	Oui	Non	Non	Non	Non	Non	Non	Non	Non	Non	Non	Oui	Non	Non	Non	1	1	3	Non	Non	Non	Non	Non	Non
M-F	23329	F	99322			42718	2017-02-15 12:59:22 +0100	2017-02-15 13:16:56 +0100	1	42718	1	365	2017-02-15 12:59:22 +0100	2017-02-15 13:16:56 +0100	95	53	165	110	40.4	119	133	33	0			Oui	Non	Oui	Oui	Non	Non	Non	Non	Non	Non	Non	Non	Non	Non	Non	1	2	4	Non	Non	Non	Oui	Non	Non
N-S	33404	F	99322			42678	2017-02-15 13:17:14 +0100	2017-02-15 13:28:53 +0100	1	42718	1	366	2017-02-15 13:17:14 +0100	2017-02-15 13:28:53 +0100	97	25	158	124	49.7	127	130	42	0			Non	Non	Non	Non	Non	Non	Non	Non	Non	Non	Non	Non	Non	Non	Non	1	2	0	Non	Non	Non	Non	Non	Non
C-D	24035	M	38563			42739	2017-02-22 09:22:16 +0100	2017-02-22 09:49:33 +0100	1	42739	1	370	2017-02-22 09:22:16 +0100	2017-02-22 09:49:33 +0100	91	51	182	172	51.9	136	139	52	0			Oui	Non	Non	Non	Non	Non	Non	Non	Non	Non	Non	Non	Non	Non	Non	3	3	4	Non	Non	Non	Non	Non	Non
Q-P	24831	M	62297			42753	2017-02-22 11:07:10 +0100	2017-02-22 11:26:07 +0100	1	42753	1	375	2017-02-22 11:07:10 +0100	2017-02-22 11:26:07 +0100	91	49	170	122	42.2	131	122	44	0			Oui	Non	Non	Non	Non	Non	Non	Non	Non	Non	Non	Non	Non	Non	Non	1	2	0	Non	Non	Non	Non	Non	Non
D-A	18511	M	58134			42753	2017-02-22 10:33:25 +0100	2017-02-22 11:06:56 +0100	1	42753	1	376	2017-02-22 10:33:25 +0100	2017-02-22 11:06:56 +0100	77	66	180	134	41.4	142	136	61	0			Oui	Non	Non	Non	Non	Non	Non	Non	Non	Non	Non	Non	Non	Non	Non	3	5	3	Non	Non	Non	Oui	Non	Non
D-N	20074	F	57227			42760	2017-02-22 12:43:28 +0100	2017-02-22 13:14:56 +0100	1	42760	1	380	2017-02-22 12:43:28 +0100	2017-02-22 13:14:56 +0100	106	62	163	98	36.9	111	105	37	0			Oui	Non	Non	Non	Non	Non	Non	Oui	Non	Oui	Non	Oui	Non	Non	Non	1	1	2	Non	Non	Non	Oui	Non	Non
V-M	19549	F	26113			42760	2017-02-22 13:15:28 +0100	2017-02-22 13:30:39 +0100	1	42760	1	381	2017-02-22 13:15:28 +0100	2017-02-22 13:30:39 +0100	117	63	171	133	45.5	155	153	44	0			Oui	Non	Non	Non	Non	Non	Non	Non	Non	Oui	Oui	Oui	Non	Non	Non	3	2	1	Non	Non	Non	Oui	Non	Non
M-R	29220	M	38269			42760	2017-02-22 13:36:14 +0100	2017-02-22 13:47:00 +0100	1	42760	1	382	2017-02-22 13:36:14 +0100	2017-02-22 13:47:00 +0100	107	37	178	138	43.6	129	123	46	0			Non	Non	Non	Non	Non	Non	Non	Non	Non	Non	Non	Non	Non	Non	Non	1	2	1	Non	Non	Non	Non	Non	Non
[truncated: 206 more columns]
